# Supplementary material for: COMT and DRD2/ANKK-1 gene-gene interaction account for resetting of gamma neural oscillations to auditory stimulus-driven attention
Source: PLoS One. 2017 Feb 21;12(2):e0172362. doi: 10.1371/journal.pone.0172362 (PMC5319755; doi:10.1371/journal.pone.0172362)
Supplement: S1 Dataset — (XLSX) [file pone.0172362.s003.xlsx]

## Sheet: ORIGINALDATA
ORIGINALORDER	ID	GENO	RT_STD 0	RT_NOVEL 0	RT_STD 1	RT_NOVEL 1	HR_STD 0	HR_NOVEL 0	HR_STD 1	HR_NOVEL 1	DIST0 ((RT_NOVEL0-RT_STD0)/10)	DIST1 ((RT_NOVEL1-RT_STD1)/10)	DIST (MEAN(DIST0:DIST1))
1	2	MetA1-	5221.19	5957.69	5919.09	5831.25	97.931	94	82.4138	73	73.6498	-8.78413	32.4328
2	3	MetA1-	5123.6	5396.43	5382.07	5451.45	100	96	84.8276	74	27.2824	6.93728	17.1098
3	4	MetA1-	4942.62	5373.38	5677.38	5941.66	96.5517	90	89.3103	79	43.0756	26.428	34.7518
4	5	MetA1-	4133.93	4164.21	4083.19	4184.37	79.3103	86	72.069	75	3.02789	10.1187	6.57328
5	6	MetA1-	4501.38	4450.78	5242.8	5482.02	100	93	92.7586	81	-5.05944	23.9225	9.43155
6	14	MetA1-	4107.66	4292.88	4735.55	4548.12	94.4828	92	89.3103	74	18.5216	-18.7427	-0.110522
7	29	MetA1-	4571.92	4543.88	5062.04	5279.95	97.5862	94	78.6207	76	-2.80357	21.7912	9.49383
8	35	MetA1-	4513.94	4692.49	4070.76	4127.34	80.3448	79	64.8276	59	17.8549	5.65837	11.7567
9	37	MetA1-	4291.73	4759.25	3995.06	4431.45	95.8621	92	95.1724	86	46.7523	43.6392	45.1958
10	7	MetA1+	5784.39	5749.95	5933.18	5958.69	85.1724	75	76.2069	64	-3.4446	2.5511	-0.446751
11	8	MetA1+	4066.69	4135.3	4073.01	4272.67	100.345	97	103.448	92	6.86117	19.9667	13.4139
12	10	MetA1+	4040.13	4209.56	3914.67	3785.8	86.5517	90	81.3793	76	16.9428	-12.8867	2.02806
13	13	MetA1+	4724.5	4782.76	5825.64	5570.11	95.1724	89	84.1379	74	5.8264	-25.5527	-9.86315
14	26	MetA1+	5010.86	4605.47	5249.62	4789.42	86.2069	87	63.4483	64	-40.5393	-46.02	-43.2796
15	27	MetA1+	4571.95	4628.27	5351.79	5227.53	92.7586	94	80.6897	74	5.6318	-12.4259	-3.39706
16	34	MetA1+	3918.47	4150.45	5056.74	4977.09	89.3103	80	78.2759	74	23.1975	-7.96499	7.61626
17	15	ValA1-	3852.66	3579.68	3975.8	4005.57	96.8966	96	92.4138	90	-27.2981	2.97644	-12.1608
18	16	ValA1-	4920.64	4764.58	5586.39	5688.61	94.8276	89	82.7586	75	-15.6059	10.2226	-2.69168
19	19	ValA1-	4855.41	4912.12	5331.19	5272.17	95.1724	88	88.9655	81	5.67192	-5.90132	-0.1147
20	24	ValA1-	4137.09	4104.17	4228.31	4208.4	86.5517	89	89.6552	80	-3.29191	-1.99077	-2.64134
21	25	ValA1-	4596.7	4859.53	4607.38	4582.59	88.2759	77	75.1724	56	26.2833	-2.47914	11.9021
22	30	ValA1-	4725.74	4833.81	5038.1	4661.43	81.0345	69	65.1724	63	10.8071	-37.6667	-13.4298
23	32	ValA1-	5183.1	5085.39	5577.51	5833.73	85.8621	77	86.2069	74	-9.77068	25.6218	7.92555
24	33	ValA1-	3975.58	4342.51	4029.12	3966.63	85.5172	85	76.2069	70	36.6925	-6.24936	15.2216
25	36	ValA1-	4200.85	4289.08	4254.1	4372.22	86.5517	79	83.1034	76	8.82234	11.8124	10.3174
26	41	ValA1-	5081.05	4998.78	6522.8	6630.8	93.4483	89	70.6897	65	-8.22727	10.8005	1.28661
27	9	ValA1+	3982.06	4018.05	3830.03	3951.34	97.931	94	84.4828	77	3.59969	12.1305	7.86509
28	17	ValA1+	4060.21	4150.23	4442.83	4317.76	98.2759	95	91.3793	86	9.00211	-12.5074	-1.75267
29	18	ValA1+	4760.51	4805.12	4717.19	5138.8	98.6207	95	91.0345	83	4.46088	42.1606	23.3107
30	21	ValA1+	4164.89	4615.9	4146.2	4408.54	100.345	96	94.4828	89	45.1009	26.2342	35.6676
31	40	ValA1+	4751.37	5026.48	4979.05	5216.54	98.6207	87	86.8966	81	27.5116	23.7496	25.6306
32	42	ValA1+	5133.22	5184.95	4882.02	4926.07	75.5172	74	68.2759	71	5.17268	4.40553	4.7891
33	44	ValA1+	4303.72	4397.34	4193.46	4343.13	72.4138	73	63.7931	60	9.36234	14.9674	12.1649

## Sheet: Hoja1
ID	GENO	NOVELTY	WM	RT	HR
2	MetA1-	STD	N	5221.19	97.931
3	MetA1-	STD	N	5123.6	100
4	MetA1-	STD	N	4942.62	96.5517
5	MetA1-	STD	N	4133.93	79.3103
6	MetA1-	STD	N	4501.38	100
14	MetA1-	STD	N	4107.66	94.4828
29	MetA1-	STD	N	4571.92	97.5862
35	MetA1-	STD	N	4513.94	80.3448
37	MetA1-	STD	N	4291.73	95.8621
7	MetA1+	STD	N	5784.39	85.1724
8	MetA1+	STD	N	4066.69	100.345
10	MetA1+	STD	N	4040.13	86.5517
13	MetA1+	STD	N	4724.5	95.1724
26	MetA1+	STD	N	5010.86	86.2069
27	MetA1+	STD	N	4571.95	92.7586
34	MetA1+	STD	N	3918.47	89.3103
15	ValA1-	STD	N	3852.66	96.8966
16	ValA1-	STD	N	4920.64	94.8276
19	ValA1-	STD	N	4855.41	95.1724
24	ValA1-	STD	N	4137.09	86.5517
25	ValA1-	STD	N	4596.7	88.2759
30	ValA1-	STD	N	4725.74	81.0345
32	ValA1-	STD	N	5183.1	85.8621
33	ValA1-	STD	N	3975.58	85.5172
36	ValA1-	STD	N	4200.85	86.5517
41	ValA1-	STD	N	5081.05	93.4483
9	ValA1+	STD	N	3982.06	97.931
17	ValA1+	STD	N	4060.21	98.2759
18	ValA1+	STD	N	4760.51	98.6207
21	ValA1+	STD	N	4164.89	100.345
40	ValA1+	STD	N	4751.37	98.6207
42	ValA1+	STD	N	5133.22	75.5172
44	ValA1+	STD	N	4303.72	72.4138
2	MetA1-	NOV	N	5957.69	94
3	MetA1-	NOV	N	5396.43	96
4	MetA1-	NOV	N	5373.38	90
5	MetA1-	NOV	N	4164.21	86
6	MetA1-	NOV	N	4450.78	93
14	MetA1-	NOV	N	4292.88	92
29	MetA1-	NOV	N	4543.88	94
35	MetA1-	NOV	N	4692.49	79
37	MetA1-	NOV	N	4759.25	92
7	MetA1+	NOV	N	5749.95	75
8	MetA1+	NOV	N	4135.3	97
10	MetA1+	NOV	N	4209.56	90
13	MetA1+	NOV	N	4782.76	89
26	MetA1+	NOV	N	4605.47	87
27	MetA1+	NOV	N	4628.27	94
34	MetA1+	NOV	N	4150.45	80
15	ValA1-	NOV	N	3579.68	96
16	ValA1-	NOV	N	4764.58	89
19	ValA1-	NOV	N	4912.12	88
24	ValA1-	NOV	N	4104.17	89
25	ValA1-	NOV	N	4859.53	77
30	ValA1-	NOV	N	4833.81	69
32	ValA1-	NOV	N	5085.39	77
33	ValA1-	NOV	N	4342.51	85
36	ValA1-	NOV	N	4289.08	79
41	ValA1-	NOV	N	4998.78	89
9	ValA1+	NOV	N	4018.05	94
17	ValA1+	NOV	N	4150.23	95
18	ValA1+	NOV	N	4805.12	95
21	ValA1+	NOV	N	4615.9	96
40	ValA1+	NOV	N	5026.48	87
42	ValA1+	NOV	N	5184.95	74
44	ValA1+	NOV	N	4397.34	73
2	MetA1-	STD	S	5919.09	82.4138
3	MetA1-	STD	S	5382.07	84.8276
4	MetA1-	STD	S	5677.38	89.3103
5	MetA1-	STD	S	4083.19	72.069
6	MetA1-	STD	S	5242.8	92.7586
14	MetA1-	STD	S	4735.55	89.3103
29	MetA1-	STD	S	5062.04	78.6207
35	MetA1-	STD	S	4070.76	64.8276
37	MetA1-	STD	S	3995.06	95.1724
7	MetA1+	STD	S	5933.18	76.2069
8	MetA1+	STD	S	4073.01	103.448
10	MetA1+	STD	S	3914.67	81.3793
13	MetA1+	STD	S	5825.64	84.1379
26	MetA1+	STD	S	5249.62	63.4483
27	MetA1+	STD	S	5351.79	80.6897
34	MetA1+	STD	S	5056.74	78.2759
15	ValA1-	STD	S	3975.8	92.4138
16	ValA1-	STD	S	5586.39	82.7586
19	ValA1-	STD	S	5331.19	88.9655
24	ValA1-	STD	S	4228.31	89.6552
25	ValA1-	STD	S	4607.38	75.1724
30	ValA1-	STD	S	5038.1	65.1724
32	ValA1-	STD	S	5577.51	86.2069
33	ValA1-	STD	S	4029.12	76.2069
36	ValA1-	STD	S	4254.1	83.1034
41	ValA1-	STD	S	6522.8	70.6897
9	ValA1+	STD	S	3830.03	84.4828
17	ValA1+	STD	S	4442.83	91.3793
18	ValA1+	STD	S	4717.19	91.0345
21	ValA1+	STD	S	4146.2	94.4828
40	ValA1+	STD	S	4979.05	86.8966
42	ValA1+	STD	S	4882.02	68.2759
44	ValA1+	STD	S	4193.46	63.7931
2	MetA1-	NOV	S	5831.25	73
3	MetA1-	NOV	S	5451.45	74
4	MetA1-	NOV	S	5941.66	79
5	MetA1-	NOV	S	4184.37	75
6	MetA1-	NOV	S	5482.02	81
14	MetA1-	NOV	S	4548.12	74
29	MetA1-	NOV	S	5279.95	76
35	MetA1-	NOV	S	4127.34	59
37	MetA1-	NOV	S	4431.45	86
7	MetA1+	NOV	S	5958.69	64
8	MetA1+	NOV	S	4272.67	92
10	MetA1+	NOV	S	3785.8	76
13	MetA1+	NOV	S	5570.11	74
26	MetA1+	NOV	S	4789.42	64
27	MetA1+	NOV	S	5227.53	74
34	MetA1+	NOV	S	4977.09	74
15	ValA1-	NOV	S	4005.57	90
16	ValA1-	NOV	S	5688.61	75
19	ValA1-	NOV	S	5272.17	81
24	ValA1-	NOV	S	4208.4	80
25	ValA1-	NOV	S	4582.59	56
30	ValA1-	NOV	S	4661.43	63
32	ValA1-	NOV	S	5833.73	74
33	ValA1-	NOV	S	3966.63	70
36	ValA1-	NOV	S	4372.22	76
41	ValA1-	NOV	S	6630.8	65
9	ValA1+	NOV	S	3951.34	77
17	ValA1+	NOV	S	4317.76	86
18	ValA1+	NOV	S	5138.8	83
21	ValA1+	NOV	S	4408.54	89
40	ValA1+	NOV	S	5216.54	81
42	ValA1+	NOV	S	4926.07	71
44	ValA1+	NOV	S	4343.13	60
