# Supplementary material for: COMT and DRD2/ANKK-1 gene-gene interaction account for resetting of gamma neural oscillations to auditory stimulus-driven attention
Source: PLoS One. 2017 Feb 21;12(2):e0172362. doi: 10.1371/journal.pone.0172362 (PMC5319755; doi:10.1371/journal.pone.0172362)
Supplement: S2 Dataset — (XLSX) [file pone.0172362.s004.xlsx]

## Sheet: plf2
ID2	PLF	CONDITION	NOVELTY	WM	WM2	REGION	LATERALITY	COMT	DRD2
M7	0.1862	n0.C3	N	0	NO	C	3	Met	plus
M8	0.1611	n0.C3	N	0	NO	C	3	Met	plus
M10	0.2484	n0.C3	N	0	NO	C	3	Met	plus
M13	0.1443	n0.C3	N	0	NO	C	3	Met	plus
M26	0.1666	n0.C3	N	0	NO	C	3	Met	plus
M27	0.1685	n0.C3	N	0	NO	C	3	Met	plus
M34	0.189	n0.C3	N	0	NO	C	3	Met	plus
M2	0.1577	n0.C3	N	0	NO	C	3	Met	minus
M3	0.1501	n0.C3	N	0	NO	C	3	Met	minus
M4	0.2391	n0.C3	N	0	NO	C	3	Met	minus
M5	0.1255	n0.C3	N	0	NO	C	3	Met	minus
M6	0.1088	n0.C3	N	0	NO	C	3	Met	minus
M14	0.1357	n0.C3	N	0	NO	C	3	Met	minus
M29	0.1158	n0.C3	N	0	NO	C	3	Met	minus
M35	0.1708	n0.C3	N	0	NO	C	3	Met	minus
M37	0.1236	n0.C3	N	0	NO	C	3	Met	minus
M9	0.0881	n0.C3	N	0	NO	C	3	Val	plus
M17	0.2682	n0.C3	N	0	NO	C	3	Val	plus
M18	0.1486	n0.C3	N	0	NO	C	3	Val	plus
M21	0.1286	n0.C3	N	0	NO	C	3	Val	plus
M40	0.1192	n0.C3	N	0	NO	C	3	Val	plus
M42	0.1123	n0.C3	N	0	NO	C	3	Val	plus
M44	0.122	n0.C3	N	0	NO	C	3	Val	plus
M15	0.1328	n0.C3	N	0	NO	C	3	Val	minus
M16	0.1841	n0.C3	N	0	NO	C	3	Val	minus
M19	0.1675	n0.C3	N	0	NO	C	3	Val	minus
M24	0.1987	n0.C3	N	0	NO	C	3	Val	minus
M25	0.1847	n0.C3	N	0	NO	C	3	Val	minus
M30	0.1608	n0.C3	N	0	NO	C	3	Val	minus
M32	0.1387	n0.C3	N	0	NO	C	3	Val	minus
M33	0.1662	n0.C3	N	0	NO	C	3	Val	minus
M36	0.1323	n0.C3	N	0	NO	C	3	Val	minus
M41	0.1291	n0.C3	N	0	NO	C	3	Val	minus
M7	0.2014	n0.C4	N	0	NO	C	4	Met	plus
M8	0.1567	n0.C4	N	0	NO	C	4	Met	plus
M10	0.2186	n0.C4	N	0	NO	C	4	Met	plus
M13	0.15	n0.C4	N	0	NO	C	4	Met	plus
M26	0.1533	n0.C4	N	0	NO	C	4	Met	plus
M27	0.2125	n0.C4	N	0	NO	C	4	Met	plus
M34	0.1753	n0.C4	N	0	NO	C	4	Met	plus
M2	0.1578	n0.C4	N	0	NO	C	4	Met	minus
M3	0.1465	n0.C4	N	0	NO	C	4	Met	minus
M4	0.2267	n0.C4	N	0	NO	C	4	Met	minus
M5	0.106	n0.C4	N	0	NO	C	4	Met	minus
M6	0.1062	n0.C4	N	0	NO	C	4	Met	minus
M14	0.1139	n0.C4	N	0	NO	C	4	Met	minus
M29	0.1331	n0.C4	N	0	NO	C	4	Met	minus
M35	0.172	n0.C4	N	0	NO	C	4	Met	minus
M37	0.1006	n0.C4	N	0	NO	C	4	Met	minus
M9	0.0902	n0.C4	N	0	NO	C	4	Val	plus
M17	0.2648	n0.C4	N	0	NO	C	4	Val	plus
M18	0.1359	n0.C4	N	0	NO	C	4	Val	plus
M21	0.1386	n0.C4	N	0	NO	C	4	Val	plus
M40	0.1929	n0.C4	N	0	NO	C	4	Val	plus
M42	0.1356	n0.C4	N	0	NO	C	4	Val	plus
M44	0.1667	n0.C4	N	0	NO	C	4	Val	plus
M15	0.1262	n0.C4	N	0	NO	C	4	Val	minus
M16	0.1626	n0.C4	N	0	NO	C	4	Val	minus
M19	0.1624	n0.C4	N	0	NO	C	4	Val	minus
M24	0.1692	n0.C4	N	0	NO	C	4	Val	minus
M25	0.1837	n0.C4	N	0	NO	C	4	Val	minus
M30	0.1791	n0.C4	N	0	NO	C	4	Val	minus
M32	0.1415	n0.C4	N	0	NO	C	4	Val	minus
M33	0.1553	n0.C4	N	0	NO	C	4	Val	minus
M36	0.1676	n0.C4	N	0	NO	C	4	Val	minus
M41	0.2034	n0.C4	N	0	NO	C	4	Val	minus
M7	0.1895	n0.CP3	N	0	NO	CP	3	Met	plus
M8	0.1472	n0.CP3	N	0	NO	CP	3	Met	plus
M10	0.2344	n0.CP3	N	0	NO	CP	3	Met	plus
M13	0.1404	n0.CP3	N	0	NO	CP	3	Met	plus
M26	0.1483	n0.CP3	N	0	NO	CP	3	Met	plus
M27	0.1976	n0.CP3	N	0	NO	CP	3	Met	plus
M34	0.1602	n0.CP3	N	0	NO	CP	3	Met	plus
M2	0.1605	n0.CP3	N	0	NO	CP	3	Met	minus
M3	0.1439	n0.CP3	N	0	NO	CP	3	Met	minus
M4	0.2415	n0.CP3	N	0	NO	CP	3	Met	minus
M5	0.0968	n0.CP3	N	0	NO	CP	3	Met	minus
M6	0.0783	n0.CP3	N	0	NO	CP	3	Met	minus
M14	0.0968	n0.CP3	N	0	NO	CP	3	Met	minus
M29	0.1267	n0.CP3	N	0	NO	CP	3	Met	minus
M35	0.1749	n0.CP3	N	0	NO	CP	3	Met	minus
M37	0.1005	n0.CP3	N	0	NO	CP	3	Met	minus
M9	0.1051	n0.CP3	N	0	NO	CP	3	Val	plus
M17	0.2743	n0.CP3	N	0	NO	CP	3	Val	plus
M18	0.1523	n0.CP3	N	0	NO	CP	3	Val	plus
M21	0.1402	n0.CP3	N	0	NO	CP	3	Val	plus
M40	0.1802	n0.CP3	N	0	NO	CP	3	Val	plus
M42	0.1588	n0.CP3	N	0	NO	CP	3	Val	plus
M44	0.1778	n0.CP3	N	0	NO	CP	3	Val	plus
M15	0.1328	n0.CP3	N	0	NO	CP	3	Val	minus
M16	0.1824	n0.CP3	N	0	NO	CP	3	Val	minus
M19	0.1685	n0.CP3	N	0	NO	CP	3	Val	minus
M24	0.1805	n0.CP3	N	0	NO	CP	3	Val	minus
M25	0.1843	n0.CP3	N	0	NO	CP	3	Val	minus
M30	0.1623	n0.CP3	N	0	NO	CP	3	Val	minus
M32	0.1405	n0.CP3	N	0	NO	CP	3	Val	minus
M33	0.1548	n0.CP3	N	0	NO	CP	3	Val	minus
M36	0.1405	n0.CP3	N	0	NO	CP	3	Val	minus
M41	0.1999	n0.CP3	N	0	NO	CP	3	Val	minus
M7	0.2035	n0.CP4	N	0	NO	CP	4	Met	plus
M8	0.1566	n0.CP4	N	0	NO	CP	4	Met	plus
M10	0.235	n0.CP4	N	0	NO	CP	4	Met	plus
M13	0.1485	n0.CP4	N	0	NO	CP	4	Met	plus
M26	0.1594	n0.CP4	N	0	NO	CP	4	Met	plus
M27	0.1931	n0.CP4	N	0	NO	CP	4	Met	plus
M34	0.1864	n0.CP4	N	0	NO	CP	4	Met	plus
M2	0.1686	n0.CP4	N	0	NO	CP	4	Met	minus
M3	0.1446	n0.CP4	N	0	NO	CP	4	Met	minus
M4	0.2512	n0.CP4	N	0	NO	CP	4	Met	minus
M5	0.1206	n0.CP4	N	0	NO	CP	4	Met	minus
M6	0.1018	n0.CP4	N	0	NO	CP	4	Met	minus
M14	0.1336	n0.CP4	N	0	NO	CP	4	Met	minus
M29	0.1256	n0.CP4	N	0	NO	CP	4	Met	minus
M35	0.174	n0.CP4	N	0	NO	CP	4	Met	minus
M37	0.1174	n0.CP4	N	0	NO	CP	4	Met	minus
M9	0.0926	n0.CP4	N	0	NO	CP	4	Val	plus
M17	0.2649	n0.CP4	N	0	NO	CP	4	Val	plus
M18	0.1371	n0.CP4	N	0	NO	CP	4	Val	plus
M21	0.1391	n0.CP4	N	0	NO	CP	4	Val	plus
M40	0.1463	n0.CP4	N	0	NO	CP	4	Val	plus
M42	0.1713	n0.CP4	N	0	NO	CP	4	Val	plus
M44	0.1278	n0.CP4	N	0	NO	CP	4	Val	plus
M15	0.1338	n0.CP4	N	0	NO	CP	4	Val	minus
M16	0.1718	n0.CP4	N	0	NO	CP	4	Val	minus
M19	0.1656	n0.CP4	N	0	NO	CP	4	Val	minus
M24	0.185	n0.CP4	N	0	NO	CP	4	Val	minus
M25	0.1805	n0.CP4	N	0	NO	CP	4	Val	minus
M30	0.1978	n0.CP4	N	0	NO	CP	4	Val	minus
M32	0.1405	n0.CP4	N	0	NO	CP	4	Val	minus
M33	0.1785	n0.CP4	N	0	NO	CP	4	Val	minus
M36	0.1506	n0.CP4	N	0	NO	CP	4	Val	minus
M41	0.1824	n0.CP4	N	0	NO	CP	4	Val	minus
M7	0.1922	n0.CPZ	N	0	NO	CP	Z	Met	plus
M8	0.1499	n0.CPZ	N	0	NO	CP	Z	Met	plus
M10	0.2266	n0.CPZ	N	0	NO	CP	Z	Met	plus
M13	0.149	n0.CPZ	N	0	NO	CP	Z	Met	plus
M26	0.1561	n0.CPZ	N	0	NO	CP	Z	Met	plus
M27	0.1865	n0.CPZ	N	0	NO	CP	Z	Met	plus
M34	0.1425	n0.CPZ	N	0	NO	CP	Z	Met	plus
M2	0.1612	n0.CPZ	N	0	NO	CP	Z	Met	minus
M3	0.1822	n0.CPZ	N	0	NO	CP	Z	Met	minus
M4	0.2223	n0.CPZ	N	0	NO	CP	Z	Met	minus
M5	0.0866	n0.CPZ	N	0	NO	CP	Z	Met	minus
M6	0.0861	n0.CPZ	N	0	NO	CP	Z	Met	minus
M14	0.1064	n0.CPZ	N	0	NO	CP	Z	Met	minus
M29	0.1211	n0.CPZ	N	0	NO	CP	Z	Met	minus
M35	0.1747	n0.CPZ	N	0	NO	CP	Z	Met	minus
M37	0.1048	n0.CPZ	N	0	NO	CP	Z	Met	minus
M9	0.076	n0.CPZ	N	0	NO	CP	Z	Val	plus
M17	0.2768	n0.CPZ	N	0	NO	CP	Z	Val	plus
M18	0.1713	n0.CPZ	N	0	NO	CP	Z	Val	plus
M21	0.1274	n0.CPZ	N	0	NO	CP	Z	Val	plus
M40	0.1364	n0.CPZ	N	0	NO	CP	Z	Val	plus
M42	0.1417	n0.CPZ	N	0	NO	CP	Z	Val	plus
M44	0.1695	n0.CPZ	N	0	NO	CP	Z	Val	plus
M15	0.1305	n0.CPZ	N	0	NO	CP	Z	Val	minus
M16	0.1904	n0.CPZ	N	0	NO	CP	Z	Val	minus
M19	0.1701	n0.CPZ	N	0	NO	CP	Z	Val	minus
M24	0.1886	n0.CPZ	N	0	NO	CP	Z	Val	minus
M25	0.1843	n0.CPZ	N	0	NO	CP	Z	Val	minus
M30	0.1292	n0.CPZ	N	0	NO	CP	Z	Val	minus
M32	0.1491	n0.CPZ	N	0	NO	CP	Z	Val	minus
M33	0.1566	n0.CPZ	N	0	NO	CP	Z	Val	minus
M36	0.1386	n0.CPZ	N	0	NO	CP	Z	Val	minus
M41	0.1307	n0.CPZ	N	0	NO	CP	Z	Val	minus
M7	0.2091	n0.CZ	N	0	NO	C	Z	Met	plus
M8	0.14	n0.CZ	N	0	NO	C	Z	Met	plus
M10	0.2298	n0.CZ	N	0	NO	C	Z	Met	plus
M13	0.1497	n0.CZ	N	0	NO	C	Z	Met	plus
M26	0.1615	n0.CZ	N	0	NO	C	Z	Met	plus
M27	0.2121	n0.CZ	N	0	NO	C	Z	Met	plus
M34	0.198	n0.CZ	N	0	NO	C	Z	Met	plus
M2	0.158	n0.CZ	N	0	NO	C	Z	Met	minus
M3	0.136	n0.CZ	N	0	NO	C	Z	Met	minus
M4	0.143	n0.CZ	N	0	NO	C	Z	Met	minus
M5	0.1171	n0.CZ	N	0	NO	C	Z	Met	minus
M6	0.1007	n0.CZ	N	0	NO	C	Z	Met	minus
M14	0.1024	n0.CZ	N	0	NO	C	Z	Met	minus
M29	0.1506	n0.CZ	N	0	NO	C	Z	Met	minus
M35	0.1724	n0.CZ	N	0	NO	C	Z	Met	minus
M37	0.115	n0.CZ	N	0	NO	C	Z	Met	minus
M9	0.0954	n0.CZ	N	0	NO	C	Z	Val	plus
M17	0.2613	n0.CZ	N	0	NO	C	Z	Val	plus
M18	0.1221	n0.CZ	N	0	NO	C	Z	Val	plus
M21	0.1321	n0.CZ	N	0	NO	C	Z	Val	plus
M40	0.1723	n0.CZ	N	0	NO	C	Z	Val	plus
M42	0.1321	n0.CZ	N	0	NO	C	Z	Val	plus
M44	0.1338	n0.CZ	N	0	NO	C	Z	Val	plus
M15	0.1299	n0.CZ	N	0	NO	C	Z	Val	minus
M16	0.1701	n0.CZ	N	0	NO	C	Z	Val	minus
M19	0.1595	n0.CZ	N	0	NO	C	Z	Val	minus
M24	0.1718	n0.CZ	N	0	NO	C	Z	Val	minus
M25	0.1811	n0.CZ	N	0	NO	C	Z	Val	minus
M30	0.2097	n0.CZ	N	0	NO	C	Z	Val	minus
M32	0.1387	n0.CZ	N	0	NO	C	Z	Val	minus
M33	0.1795	n0.CZ	N	0	NO	C	Z	Val	minus
M36	0.1577	n0.CZ	N	0	NO	C	Z	Val	minus
M41	0.1809	n0.CZ	N	0	NO	C	Z	Val	minus
M7	0.1849	n0.F3	N	0	NO	F	3	Met	plus
M8	0.1326	n0.F3	N	0	NO	F	3	Met	plus
M10	0.2212	n0.F3	N	0	NO	F	3	Met	plus
M13	0.1564	n0.F3	N	0	NO	F	3	Met	plus
M26	0.1495	n0.F3	N	0	NO	F	3	Met	plus
M27	0.1849	n0.F3	N	0	NO	F	3	Met	plus
M34	0.1333	n0.F3	N	0	NO	F	3	Met	plus
M2	0.1511	n0.F3	N	0	NO	F	3	Met	minus
M3	0.1231	n0.F3	N	0	NO	F	3	Met	minus
M4	0.2	n0.F3	N	0	NO	F	3	Met	minus
M5	0.0758	n0.F3	N	0	NO	F	3	Met	minus
M6	0.0868	n0.F3	N	0	NO	F	3	Met	minus
M14	0.0897	n0.F3	N	0	NO	F	3	Met	minus
M29	0.1236	n0.F3	N	0	NO	F	3	Met	minus
M35	0.1754	n0.F3	N	0	NO	F	3	Met	minus
M37	0.0982	n0.F3	N	0	NO	F	3	Met	minus
M9	0.073	n0.F3	N	0	NO	F	3	Val	plus
M17	0.2748	n0.F3	N	0	NO	F	3	Val	plus
M18	0.2074	n0.F3	N	0	NO	F	3	Val	plus
M21	0.1336	n0.F3	N	0	NO	F	3	Val	plus
M40	0.1537	n0.F3	N	0	NO	F	3	Val	plus
M42	0.1365	n0.F3	N	0	NO	F	3	Val	plus
M44	0.1928	n0.F3	N	0	NO	F	3	Val	plus
M15	0.1272	n0.F3	N	0	NO	F	3	Val	minus
M16	0.1852	n0.F3	N	0	NO	F	3	Val	minus
M19	0.1718	n0.F3	N	0	NO	F	3	Val	minus
M24	0.1783	n0.F3	N	0	NO	F	3	Val	minus
M25	0.1802	n0.F3	N	0	NO	F	3	Val	minus
M30	0.1243	n0.F3	N	0	NO	F	3	Val	minus
M32	0.1561	n0.F3	N	0	NO	F	3	Val	minus
M33	0.1589	n0.F3	N	0	NO	F	3	Val	minus
M36	0.1418	n0.F3	N	0	NO	F	3	Val	minus
M41	0.1357	n0.F3	N	0	NO	F	3	Val	minus
M7	0.1881	n0.F4	N	0	NO	F	4	Met	plus
M8	0.1247	n0.F4	N	0	NO	F	4	Met	plus
M10	0.2526	n0.F4	N	0	NO	F	4	Met	plus
M13	0.1575	n0.F4	N	0	NO	F	4	Met	plus
M26	0.1402	n0.F4	N	0	NO	F	4	Met	plus
M27	0.1986	n0.F4	N	0	NO	F	4	Met	plus
M34	0.1455	n0.F4	N	0	NO	F	4	Met	plus
M2	0.1514	n0.F4	N	0	NO	F	4	Met	minus
M3	0.1194	n0.F4	N	0	NO	F	4	Met	minus
M4	0.1566	n0.F4	N	0	NO	F	4	Met	minus
M5	0.0679	n0.F4	N	0	NO	F	4	Met	minus
M6	0.075	n0.F4	N	0	NO	F	4	Met	minus
M14	0.094	n0.F4	N	0	NO	F	4	Met	minus
M29	0.1305	n0.F4	N	0	NO	F	4	Met	minus
M35	0.1753	n0.F4	N	0	NO	F	4	Met	minus
M37	0.1118	n0.F4	N	0	NO	F	4	Met	minus
M9	0.0797	n0.F4	N	0	NO	F	4	Val	plus
M17	0.2885	n0.F4	N	0	NO	F	4	Val	plus
M18	0.2016	n0.F4	N	0	NO	F	4	Val	plus
M21	0.1385	n0.F4	N	0	NO	F	4	Val	plus
M40	0.1954	n0.F4	N	0	NO	F	4	Val	plus
M42	0.1433	n0.F4	N	0	NO	F	4	Val	plus
M44	0.1851	n0.F4	N	0	NO	F	4	Val	plus
M15	0.1242	n0.F4	N	0	NO	F	4	Val	minus
M16	0.2176	n0.F4	N	0	NO	F	4	Val	minus
M19	0.1668	n0.F4	N	0	NO	F	4	Val	minus
M24	0.1729	n0.F4	N	0	NO	F	4	Val	minus
M25	0.1823	n0.F4	N	0	NO	F	4	Val	minus
M30	0.1486	n0.F4	N	0	NO	F	4	Val	minus
M32	0.1395	n0.F4	N	0	NO	F	4	Val	minus
M33	0.1773	n0.F4	N	0	NO	F	4	Val	minus
M36	0.16	n0.F4	N	0	NO	F	4	Val	minus
M41	0.2563	n0.F4	N	0	NO	F	4	Val	minus
M7	0.1802	n0.FC3	N	0	NO	FC	3	Met	plus
M8	0.1207	n0.FC3	N	0	NO	FC	3	Met	plus
M10	0.2246	n0.FC3	N	0	NO	FC	3	Met	plus
M13	0.1621	n0.FC3	N	0	NO	FC	3	Met	plus
M26	0.1469	n0.FC3	N	0	NO	FC	3	Met	plus
M27	0.1885	n0.FC3	N	0	NO	FC	3	Met	plus
M34	0.1391	n0.FC3	N	0	NO	FC	3	Met	plus
M2	0.1514	n0.FC3	N	0	NO	FC	3	Met	minus
M3	0.1278	n0.FC3	N	0	NO	FC	3	Met	minus
M4	0.2118	n0.FC3	N	0	NO	FC	3	Met	minus
M5	0.0756	n0.FC3	N	0	NO	FC	3	Met	minus
M6	0.0773	n0.FC3	N	0	NO	FC	3	Met	minus
M14	0.0872	n0.FC3	N	0	NO	FC	3	Met	minus
M29	0.1251	n0.FC3	N	0	NO	FC	3	Met	minus
M35	0.1751	n0.FC3	N	0	NO	FC	3	Met	minus
M37	0.1122	n0.FC3	N	0	NO	FC	3	Met	minus
M9	0.0954	n0.FC3	N	0	NO	FC	3	Val	plus
M17	0.2845	n0.FC3	N	0	NO	FC	3	Val	plus
M18	0.2076	n0.FC3	N	0	NO	FC	3	Val	plus
M21	0.1403	n0.FC3	N	0	NO	FC	3	Val	plus
M40	0.168	n0.FC3	N	0	NO	FC	3	Val	plus
M42	0.1491	n0.FC3	N	0	NO	FC	3	Val	plus
M44	0.188	n0.FC3	N	0	NO	FC	3	Val	plus
M15	0.1279	n0.FC3	N	0	NO	FC	3	Val	minus
M16	0.2153	n0.FC3	N	0	NO	FC	3	Val	minus
M19	0.167	n0.FC3	N	0	NO	FC	3	Val	minus
M24	0.1737	n0.FC3	N	0	NO	FC	3	Val	minus
M25	0.1782	n0.FC3	N	0	NO	FC	3	Val	minus
M30	0.1322	n0.FC3	N	0	NO	FC	3	Val	minus
M32	0.1667	n0.FC3	N	0	NO	FC	3	Val	minus
M33	0.1837	n0.FC3	N	0	NO	FC	3	Val	minus
M36	0.1458	n0.FC3	N	0	NO	FC	3	Val	minus
M41	0.2228	n0.FC3	N	0	NO	FC	3	Val	minus
M7	0.1781	n0.FC4	N	0	NO	FC	4	Met	plus
M8	0.1346	n0.FC4	N	0	NO	FC	4	Met	plus
M10	0.2154	n0.FC4	N	0	NO	FC	4	Met	plus
M13	0.162	n0.FC4	N	0	NO	FC	4	Met	plus
M26	0.1446	n0.FC4	N	0	NO	FC	4	Met	plus
M27	0.1962	n0.FC4	N	0	NO	FC	4	Met	plus
M34	0.136	n0.FC4	N	0	NO	FC	4	Met	plus
M2	0.154	n0.FC4	N	0	NO	FC	4	Met	minus
M3	0.1704	n0.FC4	N	0	NO	FC	4	Met	minus
M4	0.2335	n0.FC4	N	0	NO	FC	4	Met	minus
M5	0.0684	n0.FC4	N	0	NO	FC	4	Met	minus
M6	0.097	n0.FC4	N	0	NO	FC	4	Met	minus
M14	0.0945	n0.FC4	N	0	NO	FC	4	Met	minus
M29	0.1251	n0.FC4	N	0	NO	FC	4	Met	minus
M35	0.1759	n0.FC4	N	0	NO	FC	4	Met	minus
M37	0.0988	n0.FC4	N	0	NO	FC	4	Met	minus
M9	0.0923	n0.FC4	N	0	NO	FC	4	Val	plus
M17	0.2847	n0.FC4	N	0	NO	FC	4	Val	plus
M18	0.1827	n0.FC4	N	0	NO	FC	4	Val	plus
M21	0.1435	n0.FC4	N	0	NO	FC	4	Val	plus
M40	0.1356	n0.FC4	N	0	NO	FC	4	Val	plus
M42	0.1556	n0.FC4	N	0	NO	FC	4	Val	plus
M44	0.1933	n0.FC4	N	0	NO	FC	4	Val	plus
M15	0.1321	n0.FC4	N	0	NO	FC	4	Val	minus
M16	0.1766	n0.FC4	N	0	NO	FC	4	Val	minus
M19	0.1679	n0.FC4	N	0	NO	FC	4	Val	minus
M24	0.1779	n0.FC4	N	0	NO	FC	4	Val	minus
M25	0.1819	n0.FC4	N	0	NO	FC	4	Val	minus
M30	0.1516	n0.FC4	N	0	NO	FC	4	Val	minus
M32	0.1591	n0.FC4	N	0	NO	FC	4	Val	minus
M33	0.1565	n0.FC4	N	0	NO	FC	4	Val	minus
M36	0.1448	n0.FC4	N	0	NO	FC	4	Val	minus
M41	0.2263	n0.FC4	N	0	NO	FC	4	Val	minus
M7	0.1759	n0.FCZ	N	0	NO	FC	Z	Met	plus
M8	0.1197	n0.FCZ	N	0	NO	FC	Z	Met	plus
M10	0.2221	n0.FCZ	N	0	NO	FC	Z	Met	plus
M13	0.1594	n0.FCZ	N	0	NO	FC	Z	Met	plus
M26	0.1464	n0.FCZ	N	0	NO	FC	Z	Met	plus
M27	0.1809	n0.FCZ	N	0	NO	FC	Z	Met	plus
M34	0.1256	n0.FCZ	N	0	NO	FC	Z	Met	plus
M2	0.1484	n0.FCZ	N	0	NO	FC	Z	Met	minus
M3	0.155	n0.FCZ	N	0	NO	FC	Z	Met	minus
M4	0.1484	n0.FCZ	N	0	NO	FC	Z	Met	minus
M5	0.0764	n0.FCZ	N	0	NO	FC	Z	Met	minus
M6	0.0828	n0.FCZ	N	0	NO	FC	Z	Met	minus
M14	0.0842	n0.FCZ	N	0	NO	FC	Z	Met	minus
M29	0.1214	n0.FCZ	N	0	NO	FC	Z	Met	minus
M35	0.1753	n0.FCZ	N	0	NO	FC	Z	Met	minus
M37	0.1023	n0.FCZ	N	0	NO	FC	Z	Met	minus
M9	0.0906	n0.FCZ	N	0	NO	FC	Z	Val	plus
M17	0.2829	n0.FCZ	N	0	NO	FC	Z	Val	plus
M18	0.2232	n0.FCZ	N	0	NO	FC	Z	Val	plus
M21	0.1381	n0.FCZ	N	0	NO	FC	Z	Val	plus
M40	0.1764	n0.FCZ	N	0	NO	FC	Z	Val	plus
M42	0.1387	n0.FCZ	N	0	NO	FC	Z	Val	plus
M44	0.1828	n0.FCZ	N	0	NO	FC	Z	Val	plus
M15	0.1254	n0.FCZ	N	0	NO	FC	Z	Val	minus
M16	0.2007	n0.FCZ	N	0	NO	FC	Z	Val	minus
M19	0.1707	n0.FCZ	N	0	NO	FC	Z	Val	minus
M24	0.1724	n0.FCZ	N	0	NO	FC	Z	Val	minus
M25	0.1775	n0.FCZ	N	0	NO	FC	Z	Val	minus
M30	0.1298	n0.FCZ	N	0	NO	FC	Z	Val	minus
M32	0.1844	n0.FCZ	N	0	NO	FC	Z	Val	minus
M33	0.1726	n0.FCZ	N	0	NO	FC	Z	Val	minus
M36	0.133	n0.FCZ	N	0	NO	FC	Z	Val	minus
M41	0.1456	n0.FCZ	N	0	NO	FC	Z	Val	minus
M7	0.1717	n0.FZ	N	0	NO	F	Z	Met	plus
M8	0.137	n0.FZ	N	0	NO	F	Z	Met	plus
M10	0.2139	n0.FZ	N	0	NO	F	Z	Met	plus
M13	0.1452	n0.FZ	N	0	NO	F	Z	Met	plus
M26	0.1417	n0.FZ	N	0	NO	F	Z	Met	plus
M27	0.2088	n0.FZ	N	0	NO	F	Z	Met	plus
M34	0.1561	n0.FZ	N	0	NO	F	Z	Met	plus
M2	0.1541	n0.FZ	N	0	NO	F	Z	Met	minus
M3	0.1514	n0.FZ	N	0	NO	F	Z	Met	minus
M4	0.2017	n0.FZ	N	0	NO	F	Z	Met	minus
M5	0.0725	n0.FZ	N	0	NO	F	Z	Met	minus
M6	0.093	n0.FZ	N	0	NO	F	Z	Met	minus
M14	0.0843	n0.FZ	N	0	NO	F	Z	Met	minus
M29	0.1322	n0.FZ	N	0	NO	F	Z	Met	minus
M35	0.1739	n0.FZ	N	0	NO	F	Z	Met	minus
M37	0.0988	n0.FZ	N	0	NO	F	Z	Met	minus
M9	0.0968	n0.FZ	N	0	NO	F	Z	Val	plus
M17	0.2731	n0.FZ	N	0	NO	F	Z	Val	plus
M18	0.169	n0.FZ	N	0	NO	F	Z	Val	plus
M21	0.1414	n0.FZ	N	0	NO	F	Z	Val	plus
M40	0.2061	n0.FZ	N	0	NO	F	Z	Val	plus
M42	0.1536	n0.FZ	N	0	NO	F	Z	Val	plus
M44	0.1941	n0.FZ	N	0	NO	F	Z	Val	plus
M15	0.1275	n0.FZ	N	0	NO	F	Z	Val	minus
M16	0.189	n0.FZ	N	0	NO	F	Z	Val	minus
M19	0.1684	n0.FZ	N	0	NO	F	Z	Val	minus
M24	0.1725	n0.FZ	N	0	NO	F	Z	Val	minus
M25	0.1842	n0.FZ	N	0	NO	F	Z	Val	minus
M30	0.1525	n0.FZ	N	0	NO	F	Z	Val	minus
M32	0.1445	n0.FZ	N	0	NO	F	Z	Val	minus
M33	0.1821	n0.FZ	N	0	NO	F	Z	Val	minus
M36	0.1619	n0.FZ	N	0	NO	F	Z	Val	minus
M41	0.2336	n0.FZ	N	0	NO	F	Z	Val	minus
M7	0.2001	n0.P3	N	0	NO	P	3	Met	plus
M8	0.1186	n0.P3	N	0	NO	P	3	Met	plus
M10	0.2249	n0.P3	N	0	NO	P	3	Met	plus
M13	0.1655	n0.P3	N	0	NO	P	3	Met	plus
M26	0.1351	n0.P3	N	0	NO	P	3	Met	plus
M27	0.1683	n0.P3	N	0	NO	P	3	Met	plus
M34	0.126	n0.P3	N	0	NO	P	3	Met	plus
M2	0.1424	n0.P3	N	0	NO	P	3	Met	minus
M3	0.1278	n0.P3	N	0	NO	P	3	Met	minus
M4	0.1567	n0.P3	N	0	NO	P	3	Met	minus
M5	0.0728	n0.P3	N	0	NO	P	3	Met	minus
M6	0.0762	n0.P3	N	0	NO	P	3	Met	minus
M14	0.0984	n0.P3	N	0	NO	P	3	Met	minus
M29	0.1223	n0.P3	N	0	NO	P	3	Met	minus
M35	0.175	n0.P3	N	0	NO	P	3	Met	minus
M37	0.1115	n0.P3	N	0	NO	P	3	Met	minus
M9	0.0741	n0.P3	N	0	NO	P	3	Val	plus
M17	0.3042	n0.P3	N	0	NO	P	3	Val	plus
M18	0.2182	n0.P3	N	0	NO	P	3	Val	plus
M21	0.126	n0.P3	N	0	NO	P	3	Val	plus
M40	0.1777	n0.P3	N	0	NO	P	3	Val	plus
M42	0.1319	n0.P3	N	0	NO	P	3	Val	plus
M44	0.1773	n0.P3	N	0	NO	P	3	Val	plus
M15	0.1299	n0.P3	N	0	NO	P	3	Val	minus
M16	0.2162	n0.P3	N	0	NO	P	3	Val	minus
M19	0.1701	n0.P3	N	0	NO	P	3	Val	minus
M24	0.1669	n0.P3	N	0	NO	P	3	Val	minus
M25	0.1761	n0.P3	N	0	NO	P	3	Val	minus
M30	0.1346	n0.P3	N	0	NO	P	3	Val	minus
M32	0.1559	n0.P3	N	0	NO	P	3	Val	minus
M33	0.1817	n0.P3	N	0	NO	P	3	Val	minus
M36	0.1779	n0.P3	N	0	NO	P	3	Val	minus
M41	0.1757	n0.P3	N	0	NO	P	3	Val	minus
M7	0.1968	n0.P4	N	0	NO	P	4	Met	plus
M8	0.1133	n0.P4	N	0	NO	P	4	Met	plus
M10	0.2278	n0.P4	N	0	NO	P	4	Met	plus
M13	0.1639	n0.P4	N	0	NO	P	4	Met	plus
M26	0.1408	n0.P4	N	0	NO	P	4	Met	plus
M27	0.1753	n0.P4	N	0	NO	P	4	Met	plus
M34	0.1279	n0.P4	N	0	NO	P	4	Met	plus
M2	0.1549	n0.P4	N	0	NO	P	4	Met	minus
M3	0.1396	n0.P4	N	0	NO	P	4	Met	minus
M4	0.1911	n0.P4	N	0	NO	P	4	Met	minus
M5	0.067	n0.P4	N	0	NO	P	4	Met	minus
M6	0.0777	n0.P4	N	0	NO	P	4	Met	minus
M14	0.0922	n0.P4	N	0	NO	P	4	Met	minus
M29	0.1271	n0.P4	N	0	NO	P	4	Met	minus
M35	0.1758	n0.P4	N	0	NO	P	4	Met	minus
M37	0.1168	n0.P4	N	0	NO	P	4	Met	minus
M9	0.1035	n0.P4	N	0	NO	P	4	Val	plus
M17	0.298	n0.P4	N	0	NO	P	4	Val	plus
M18	0.2177	n0.P4	N	0	NO	P	4	Val	plus
M21	0.138	n0.P4	N	0	NO	P	4	Val	plus
M40	0.1835	n0.P4	N	0	NO	P	4	Val	plus
M42	0.1329	n0.P4	N	0	NO	P	4	Val	plus
M44	0.1782	n0.P4	N	0	NO	P	4	Val	plus
M15	0.1251	n0.P4	N	0	NO	P	4	Val	minus
M16	0.2331	n0.P4	N	0	NO	P	4	Val	minus
M19	0.1629	n0.P4	N	0	NO	P	4	Val	minus
M24	0.1694	n0.P4	N	0	NO	P	4	Val	minus
M25	0.1781	n0.P4	N	0	NO	P	4	Val	minus
M30	0.1364	n0.P4	N	0	NO	P	4	Val	minus
M32	0.1564	n0.P4	N	0	NO	P	4	Val	minus
M33	0.1913	n0.P4	N	0	NO	P	4	Val	minus
M36	0.172	n0.P4	N	0	NO	P	4	Val	minus
M41	0.2272	n0.P4	N	0	NO	P	4	Val	minus
M7	0.2157	n0.PO3	N	0	NO	PO	3	Met	plus
M8	0.1198	n0.PO3	N	0	NO	PO	3	Met	plus
M10	0.2224	n0.PO3	N	0	NO	PO	3	Met	plus
M13	0.1612	n0.PO3	N	0	NO	PO	3	Met	plus
M26	0.133	n0.PO3	N	0	NO	PO	3	Met	plus
M27	0.1488	n0.PO3	N	0	NO	PO	3	Met	plus
M34	0.1214	n0.PO3	N	0	NO	PO	3	Met	plus
M2	0.1492	n0.PO3	N	0	NO	PO	3	Met	minus
M3	0.1245	n0.PO3	N	0	NO	PO	3	Met	minus
M4	0.1476	n0.PO3	N	0	NO	PO	3	Met	minus
M5	0.0647	n0.PO3	N	0	NO	PO	3	Met	minus
M6	0.0756	n0.PO3	N	0	NO	PO	3	Met	minus
M14	0.0898	n0.PO3	N	0	NO	PO	3	Met	minus
M29	0.1213	n0.PO3	N	0	NO	PO	3	Met	minus
M35	0.1753	n0.PO3	N	0	NO	PO	3	Met	minus
M37	0.1142	n0.PO3	N	0	NO	PO	3	Met	minus
M9	0.0868	n0.PO3	N	0	NO	PO	3	Val	plus
M17	0.3061	n0.PO3	N	0	NO	PO	3	Val	plus
M18	0.2208	n0.PO3	N	0	NO	PO	3	Val	plus
M21	0.1025	n0.PO3	N	0	NO	PO	3	Val	plus
M40	0.1921	n0.PO3	N	0	NO	PO	3	Val	plus
M42	0.1319	n0.PO3	N	0	NO	PO	3	Val	plus
M44	0.1789	n0.PO3	N	0	NO	PO	3	Val	plus
M15	0.129	n0.PO3	N	0	NO	PO	3	Val	minus
M16	0.2312	n0.PO3	N	0	NO	PO	3	Val	minus
M19	0.1707	n0.PO3	N	0	NO	PO	3	Val	minus
M24	0.1631	n0.PO3	N	0	NO	PO	3	Val	minus
M25	0.1754	n0.PO3	N	0	NO	PO	3	Val	minus
M30	0.1361	n0.PO3	N	0	NO	PO	3	Val	minus
M32	0.1502	n0.PO3	N	0	NO	PO	3	Val	minus
M33	0.1765	n0.PO3	N	0	NO	PO	3	Val	minus
M36	0.1796	n0.PO3	N	0	NO	PO	3	Val	minus
M41	0.187	n0.PO3	N	0	NO	PO	3	Val	minus
M7	0.2272	n0.PO4	N	0	NO	PO	4	Met	plus
M8	0.1146	n0.PO4	N	0	NO	PO	4	Met	plus
M10	0.2062	n0.PO4	N	0	NO	PO	4	Met	plus
M13	0.1582	n0.PO4	N	0	NO	PO	4	Met	plus
M26	0.1321	n0.PO4	N	0	NO	PO	4	Met	plus
M27	0.1555	n0.PO4	N	0	NO	PO	4	Met	plus
M34	0.1277	n0.PO4	N	0	NO	PO	4	Met	plus
M2	0.1549	n0.PO4	N	0	NO	PO	4	Met	minus
M3	0.1269	n0.PO4	N	0	NO	PO	4	Met	minus
M4	0.1751	n0.PO4	N	0	NO	PO	4	Met	minus
M5	0.0704	n0.PO4	N	0	NO	PO	4	Met	minus
M6	0.0721	n0.PO4	N	0	NO	PO	4	Met	minus
M14	0.0806	n0.PO4	N	0	NO	PO	4	Met	minus
M29	0.126	n0.PO4	N	0	NO	PO	4	Met	minus
M35	0.1951	n0.PO4	N	0	NO	PO	4	Met	minus
M37	0.1213	n0.PO4	N	0	NO	PO	4	Met	minus
M9	0.1006	n0.PO4	N	0	NO	PO	4	Val	plus
M17	0.3088	n0.PO4	N	0	NO	PO	4	Val	plus
M18	0.2208	n0.PO4	N	0	NO	PO	4	Val	plus
M21	0.1167	n0.PO4	N	0	NO	PO	4	Val	plus
M40	0.1799	n0.PO4	N	0	NO	PO	4	Val	plus
M42	0.1316	n0.PO4	N	0	NO	PO	4	Val	plus
M44	0.178	n0.PO4	N	0	NO	PO	4	Val	plus
M15	0.1237	n0.PO4	N	0	NO	PO	4	Val	minus
M16	0.2329	n0.PO4	N	0	NO	PO	4	Val	minus
M19	0.1697	n0.PO4	N	0	NO	PO	4	Val	minus
M24	0.1632	n0.PO4	N	0	NO	PO	4	Val	minus
M25	0.1758	n0.PO4	N	0	NO	PO	4	Val	minus
M30	0.1385	n0.PO4	N	0	NO	PO	4	Val	minus
M32	0.1699	n0.PO4	N	0	NO	PO	4	Val	minus
M33	0.1864	n0.PO4	N	0	NO	PO	4	Val	minus
M36	0.1878	n0.PO4	N	0	NO	PO	4	Val	minus
M41	0.2076	n0.PO4	N	0	NO	PO	4	Val	minus
M7	0.2202	n0.POZ	N	0	NO	PO	Z	Met	plus
M8	0.1156	n0.POZ	N	0	NO	PO	Z	Met	plus
M10	0.2509	n0.POZ	N	0	NO	PO	Z	Met	plus
M13	0.1622	n0.POZ	N	0	NO	PO	Z	Met	plus
M26	0.1341	n0.POZ	N	0	NO	PO	Z	Met	plus
M27	0.1551	n0.POZ	N	0	NO	PO	Z	Met	plus
M34	0.1288	n0.POZ	N	0	NO	PO	Z	Met	plus
M2	0.1524	n0.POZ	N	0	NO	PO	Z	Met	minus
M3	0.1209	n0.POZ	N	0	NO	PO	Z	Met	minus
M4	0.152	n0.POZ	N	0	NO	PO	Z	Met	minus
M5	0.0724	n0.POZ	N	0	NO	PO	Z	Met	minus
M6	0.0776	n0.POZ	N	0	NO	PO	Z	Met	minus
M14	0.0985	n0.POZ	N	0	NO	PO	Z	Met	minus
M29	0.1278	n0.POZ	N	0	NO	PO	Z	Met	minus
M35	0.2066	n0.POZ	N	0	NO	PO	Z	Met	minus
M37	0.1214	n0.POZ	N	0	NO	PO	Z	Met	minus
M9	0.1067	n0.POZ	N	0	NO	PO	Z	Val	plus
M17	0.3023	n0.POZ	N	0	NO	PO	Z	Val	plus
M18	0.2222	n0.POZ	N	0	NO	PO	Z	Val	plus
M21	0.113	n0.POZ	N	0	NO	PO	Z	Val	plus
M40	0.1933	n0.POZ	N	0	NO	PO	Z	Val	plus
M42	0.1305	n0.POZ	N	0	NO	PO	Z	Val	plus
M44	0.1777	n0.POZ	N	0	NO	PO	Z	Val	plus
M15	0.1291	n0.POZ	N	0	NO	PO	Z	Val	minus
M16	0.2328	n0.POZ	N	0	NO	PO	Z	Val	minus
M19	0.1696	n0.POZ	N	0	NO	PO	Z	Val	minus
M24	0.1641	n0.POZ	N	0	NO	PO	Z	Val	minus
M25	0.1748	n0.POZ	N	0	NO	PO	Z	Val	minus
M30	0.1403	n0.POZ	N	0	NO	PO	Z	Val	minus
M32	0.1408	n0.POZ	N	0	NO	PO	Z	Val	minus
M33	0.1793	n0.POZ	N	0	NO	PO	Z	Val	minus
M36	0.1631	n0.POZ	N	0	NO	PO	Z	Val	minus
M41	0.2376	n0.POZ	N	0	NO	PO	Z	Val	minus
M7	0.2134	n0.PZ	N	0	NO	P	Z	Met	plus
M8	0.1166	n0.PZ	N	0	NO	P	Z	Met	plus
M10	0.2488	n0.PZ	N	0	NO	P	Z	Met	plus
M13	0.1633	n0.PZ	N	0	NO	P	Z	Met	plus
M26	0.1414	n0.PZ	N	0	NO	P	Z	Met	plus
M27	0.1786	n0.PZ	N	0	NO	P	Z	Met	plus
M34	0.1318	n0.PZ	N	0	NO	P	Z	Met	plus
M2	0.1556	n0.PZ	N	0	NO	P	Z	Met	minus
M3	0.1267	n0.PZ	N	0	NO	P	Z	Met	minus
M4	0.2134	n0.PZ	N	0	NO	P	Z	Met	minus
M5	0.072	n0.PZ	N	0	NO	P	Z	Met	minus
M6	0.0819	n0.PZ	N	0	NO	P	Z	Met	minus
M14	0.0933	n0.PZ	N	0	NO	P	Z	Met	minus
M29	0.129	n0.PZ	N	0	NO	P	Z	Met	minus
M35	0.1751	n0.PZ	N	0	NO	P	Z	Met	minus
M37	0.1185	n0.PZ	N	0	NO	P	Z	Met	minus
M9	0.0984	n0.PZ	N	0	NO	P	Z	Val	plus
M17	0.2951	n0.PZ	N	0	NO	P	Z	Val	plus
M18	0.222	n0.PZ	N	0	NO	P	Z	Val	plus
M21	0.1318	n0.PZ	N	0	NO	P	Z	Val	plus
M40	0.189	n0.PZ	N	0	NO	P	Z	Val	plus
M42	0.138	n0.PZ	N	0	NO	P	Z	Val	plus
M44	0.1846	n0.PZ	N	0	NO	P	Z	Val	plus
M15	0.1265	n0.PZ	N	0	NO	P	Z	Val	minus
M16	0.2324	n0.PZ	N	0	NO	P	Z	Val	minus
M19	0.1659	n0.PZ	N	0	NO	P	Z	Val	minus
M24	0.1721	n0.PZ	N	0	NO	P	Z	Val	minus
M25	0.1773	n0.PZ	N	0	NO	P	Z	Val	minus
M30	0.1457	n0.PZ	N	0	NO	P	Z	Val	minus
M32	0.1468	n0.PZ	N	0	NO	P	Z	Val	minus
M33	0.1901	n0.PZ	N	0	NO	P	Z	Val	minus
M36	0.1492	n0.PZ	N	0	NO	P	Z	Val	minus
M41	0.2505	n0.PZ	N	0	NO	P	Z	Val	minus
M7	0.1581	n1.C3	N	1	SI	C	3	Met	plus
M8	0.157	n1.C3	N	1	SI	C	3	Met	plus
M10	0.2748	n1.C3	N	1	SI	C	3	Met	plus
M13	0.2441	n1.C3	N	1	SI	C	3	Met	plus
M26	0.234	n1.C3	N	1	SI	C	3	Met	plus
M27	0.161	n1.C3	N	1	SI	C	3	Met	plus
M34	0.1726	n1.C3	N	1	SI	C	3	Met	plus
M2	0.1596	n1.C3	N	1	SI	C	3	Met	minus
M3	0.1832	n1.C3	N	1	SI	C	3	Met	minus
M4	0.2212	n1.C3	N	1	SI	C	3	Met	minus
M5	0.1563	n1.C3	N	1	SI	C	3	Met	minus
M6	0.1238	n1.C3	N	1	SI	C	3	Met	minus
M14	0.1493	n1.C3	N	1	SI	C	3	Met	minus
M29	0.1408	n1.C3	N	1	SI	C	3	Met	minus
M35	0.2233	n1.C3	N	1	SI	C	3	Met	minus
M37	0.1415	n1.C3	N	1	SI	C	3	Met	minus
M9	0.111	n1.C3	N	1	SI	C	3	Val	plus
M17	0.2299	n1.C3	N	1	SI	C	3	Val	plus
M18	0.1902	n1.C3	N	1	SI	C	3	Val	plus
M21	0.1201	n1.C3	N	1	SI	C	3	Val	plus
M40	0.2148	n1.C3	N	1	SI	C	3	Val	plus
M42	0.0982	n1.C3	N	1	SI	C	3	Val	plus
M44	0.1737	n1.C3	N	1	SI	C	3	Val	plus
M15	0.164	n1.C3	N	1	SI	C	3	Val	minus
M16	0.2291	n1.C3	N	1	SI	C	3	Val	minus
M19	0.2284	n1.C3	N	1	SI	C	3	Val	minus
M24	0.1851	n1.C3	N	1	SI	C	3	Val	minus
M25	0.2251	n1.C3	N	1	SI	C	3	Val	minus
M30	0.135	n1.C3	N	1	SI	C	3	Val	minus
M32	0.1629	n1.C3	N	1	SI	C	3	Val	minus
M33	0.2707	n1.C3	N	1	SI	C	3	Val	minus
M36	0.1885	n1.C3	N	1	SI	C	3	Val	minus
M41	0.1122	n1.C3	N	1	SI	C	3	Val	minus
M7	0.1709	n1.C4	N	1	SI	C	4	Met	plus
M8	0.1719	n1.C4	N	1	SI	C	4	Met	plus
M10	0.2923	n1.C4	N	1	SI	C	4	Met	plus
M13	0.2393	n1.C4	N	1	SI	C	4	Met	plus
M26	0.2621	n1.C4	N	1	SI	C	4	Met	plus
M27	0.1491	n1.C4	N	1	SI	C	4	Met	plus
M34	0.1709	n1.C4	N	1	SI	C	4	Met	plus
M2	0.1665	n1.C4	N	1	SI	C	4	Met	minus
M3	0.1464	n1.C4	N	1	SI	C	4	Met	minus
M4	0.1738	n1.C4	N	1	SI	C	4	Met	minus
M5	0.1856	n1.C4	N	1	SI	C	4	Met	minus
M6	0.1489	n1.C4	N	1	SI	C	4	Met	minus
M14	0.1303	n1.C4	N	1	SI	C	4	Met	minus
M29	0.1839	n1.C4	N	1	SI	C	4	Met	minus
M35	0.2334	n1.C4	N	1	SI	C	4	Met	minus
M37	0.1433	n1.C4	N	1	SI	C	4	Met	minus
M9	0.1047	n1.C4	N	1	SI	C	4	Val	plus
M17	0.2226	n1.C4	N	1	SI	C	4	Val	plus
M18	0.1557	n1.C4	N	1	SI	C	4	Val	plus
M21	0.1187	n1.C4	N	1	SI	C	4	Val	plus
M40	0.2175	n1.C4	N	1	SI	C	4	Val	plus
M42	0.0861	n1.C4	N	1	SI	C	4	Val	plus
M44	0.2111	n1.C4	N	1	SI	C	4	Val	plus
M15	0.1355	n1.C4	N	1	SI	C	4	Val	minus
M16	0.2625	n1.C4	N	1	SI	C	4	Val	minus
M19	0.2306	n1.C4	N	1	SI	C	4	Val	minus
M24	0.2018	n1.C4	N	1	SI	C	4	Val	minus
M25	0.2252	n1.C4	N	1	SI	C	4	Val	minus
M30	0.1245	n1.C4	N	1	SI	C	4	Val	minus
M32	0.2008	n1.C4	N	1	SI	C	4	Val	minus
M33	0.2505	n1.C4	N	1	SI	C	4	Val	minus
M36	0.1376	n1.C4	N	1	SI	C	4	Val	minus
M41	0.1084	n1.C4	N	1	SI	C	4	Val	minus
M7	0.1724	n1.CP3	N	1	SI	CP	3	Met	plus
M8	0.162	n1.CP3	N	1	SI	CP	3	Met	plus
M10	0.2832	n1.CP3	N	1	SI	CP	3	Met	plus
M13	0.236	n1.CP3	N	1	SI	CP	3	Met	plus
M26	0.231	n1.CP3	N	1	SI	CP	3	Met	plus
M27	0.1494	n1.CP3	N	1	SI	CP	3	Met	plus
M34	0.1651	n1.CP3	N	1	SI	CP	3	Met	plus
M2	0.1506	n1.CP3	N	1	SI	CP	3	Met	minus
M3	0.1349	n1.CP3	N	1	SI	CP	3	Met	minus
M4	0.176	n1.CP3	N	1	SI	CP	3	Met	minus
M5	0.1731	n1.CP3	N	1	SI	CP	3	Met	minus
M6	0.1211	n1.CP3	N	1	SI	CP	3	Met	minus
M14	0.1344	n1.CP3	N	1	SI	CP	3	Met	minus
M29	0.1706	n1.CP3	N	1	SI	CP	3	Met	minus
M35	0.2396	n1.CP3	N	1	SI	CP	3	Met	minus
M37	0.1437	n1.CP3	N	1	SI	CP	3	Met	minus
M9	0.1104	n1.CP3	N	1	SI	CP	3	Val	plus
M17	0.2115	n1.CP3	N	1	SI	CP	3	Val	plus
M18	0.1721	n1.CP3	N	1	SI	CP	3	Val	plus
M21	0.1135	n1.CP3	N	1	SI	CP	3	Val	plus
M40	0.2173	n1.CP3	N	1	SI	CP	3	Val	plus
M42	0.0956	n1.CP3	N	1	SI	CP	3	Val	plus
M44	0.2271	n1.CP3	N	1	SI	CP	3	Val	plus
M15	0.1505	n1.CP3	N	1	SI	CP	3	Val	minus
M16	0.2641	n1.CP3	N	1	SI	CP	3	Val	minus
M19	0.2273	n1.CP3	N	1	SI	CP	3	Val	minus
M24	0.2055	n1.CP3	N	1	SI	CP	3	Val	minus
M25	0.2231	n1.CP3	N	1	SI	CP	3	Val	minus
M30	0.1243	n1.CP3	N	1	SI	CP	3	Val	minus
M32	0.1947	n1.CP3	N	1	SI	CP	3	Val	minus
M33	0.2609	n1.CP3	N	1	SI	CP	3	Val	minus
M36	0.2025	n1.CP3	N	1	SI	CP	3	Val	minus
M41	0.1048	n1.CP3	N	1	SI	CP	3	Val	minus
M7	0.19	n1.CP4	N	1	SI	CP	4	Met	plus
M8	0.1531	n1.CP4	N	1	SI	CP	4	Met	plus
M10	0.2756	n1.CP4	N	1	SI	CP	4	Met	plus
M13	0.2533	n1.CP4	N	1	SI	CP	4	Met	plus
M26	0.2621	n1.CP4	N	1	SI	CP	4	Met	plus
M27	0.1368	n1.CP4	N	1	SI	CP	4	Met	plus
M34	0.1744	n1.CP4	N	1	SI	CP	4	Met	plus
M2	0.1738	n1.CP4	N	1	SI	CP	4	Met	minus
M3	0.1643	n1.CP4	N	1	SI	CP	4	Met	minus
M4	0.1723	n1.CP4	N	1	SI	CP	4	Met	minus
M5	0.1711	n1.CP4	N	1	SI	CP	4	Met	minus
M6	0.1222	n1.CP4	N	1	SI	CP	4	Met	minus
M14	0.1396	n1.CP4	N	1	SI	CP	4	Met	minus
M29	0.1686	n1.CP4	N	1	SI	CP	4	Met	minus
M35	0.2401	n1.CP4	N	1	SI	CP	4	Met	minus
M37	0.1414	n1.CP4	N	1	SI	CP	4	Met	minus
M9	0.12	n1.CP4	N	1	SI	CP	4	Val	plus
M17	0.2376	n1.CP4	N	1	SI	CP	4	Val	plus
M18	0.1778	n1.CP4	N	1	SI	CP	4	Val	plus
M21	0.1184	n1.CP4	N	1	SI	CP	4	Val	plus
M40	0.2244	n1.CP4	N	1	SI	CP	4	Val	plus
M42	0.0993	n1.CP4	N	1	SI	CP	4	Val	plus
M44	0.175	n1.CP4	N	1	SI	CP	4	Val	plus
M15	0.1606	n1.CP4	N	1	SI	CP	4	Val	minus
M16	0.2327	n1.CP4	N	1	SI	CP	4	Val	minus
M19	0.2356	n1.CP4	N	1	SI	CP	4	Val	minus
M24	0.1901	n1.CP4	N	1	SI	CP	4	Val	minus
M25	0.2235	n1.CP4	N	1	SI	CP	4	Val	minus
M30	0.1372	n1.CP4	N	1	SI	CP	4	Val	minus
M32	0.1905	n1.CP4	N	1	SI	CP	4	Val	minus
M33	0.2606	n1.CP4	N	1	SI	CP	4	Val	minus
M36	0.1864	n1.CP4	N	1	SI	CP	4	Val	minus
M41	0.1183	n1.CP4	N	1	SI	CP	4	Val	minus
M7	0.1508	n1.CPZ	N	1	SI	CP	Z	Met	plus
M8	0.1667	n1.CPZ	N	1	SI	CP	Z	Met	plus
M10	0.2861	n1.CPZ	N	1	SI	CP	Z	Met	plus
M13	0.2422	n1.CPZ	N	1	SI	CP	Z	Met	plus
M26	0.2141	n1.CPZ	N	1	SI	CP	Z	Met	plus
M27	0.1639	n1.CPZ	N	1	SI	CP	Z	Met	plus
M34	0.1588	n1.CPZ	N	1	SI	CP	Z	Met	plus
M2	0.1656	n1.CPZ	N	1	SI	CP	Z	Met	minus
M3	0.2005	n1.CPZ	N	1	SI	CP	Z	Met	minus
M4	0.2129	n1.CPZ	N	1	SI	CP	Z	Met	minus
M5	0.1942	n1.CPZ	N	1	SI	CP	Z	Met	minus
M6	0.1268	n1.CPZ	N	1	SI	CP	Z	Met	minus
M14	0.1374	n1.CPZ	N	1	SI	CP	Z	Met	minus
M29	0.1452	n1.CPZ	N	1	SI	CP	Z	Met	minus
M35	0.2387	n1.CPZ	N	1	SI	CP	Z	Met	minus
M37	0.1415	n1.CPZ	N	1	SI	CP	Z	Met	minus
M9	0.1072	n1.CPZ	N	1	SI	CP	Z	Val	plus
M17	0.2128	n1.CPZ	N	1	SI	CP	Z	Val	plus
M18	0.1752	n1.CPZ	N	1	SI	CP	Z	Val	plus
M21	0.1097	n1.CPZ	N	1	SI	CP	Z	Val	plus
M40	0.2242	n1.CPZ	N	1	SI	CP	Z	Val	plus
M42	0.0964	n1.CPZ	N	1	SI	CP	Z	Val	plus
M44	0.2281	n1.CPZ	N	1	SI	CP	Z	Val	plus
M15	0.1432	n1.CPZ	N	1	SI	CP	Z	Val	minus
M16	0.2534	n1.CPZ	N	1	SI	CP	Z	Val	minus
M19	0.2243	n1.CPZ	N	1	SI	CP	Z	Val	minus
M24	0.1945	n1.CPZ	N	1	SI	CP	Z	Val	minus
M25	0.2171	n1.CPZ	N	1	SI	CP	Z	Val	minus
M30	0.1166	n1.CPZ	N	1	SI	CP	Z	Val	minus
M32	0.167	n1.CPZ	N	1	SI	CP	Z	Val	minus
M33	0.2624	n1.CPZ	N	1	SI	CP	Z	Val	minus
M36	0.1521	n1.CPZ	N	1	SI	CP	Z	Val	minus
M41	0.0903	n1.CPZ	N	1	SI	CP	Z	Val	minus
M7	0.1818	n1.CZ	N	1	SI	C	Z	Met	plus
M8	0.1514	n1.CZ	N	1	SI	C	Z	Met	plus
M10	0.2827	n1.CZ	N	1	SI	C	Z	Met	plus
M13	0.2469	n1.CZ	N	1	SI	C	Z	Met	plus
M26	0.2836	n1.CZ	N	1	SI	C	Z	Met	plus
M27	0.132	n1.CZ	N	1	SI	C	Z	Met	plus
M34	0.1769	n1.CZ	N	1	SI	C	Z	Met	plus
M2	0.1823	n1.CZ	N	1	SI	C	Z	Met	minus
M3	0.1291	n1.CZ	N	1	SI	C	Z	Met	minus
M4	0.1716	n1.CZ	N	1	SI	C	Z	Met	minus
M5	0.1762	n1.CZ	N	1	SI	C	Z	Met	minus
M6	0.1187	n1.CZ	N	1	SI	C	Z	Met	minus
M14	0.1405	n1.CZ	N	1	SI	C	Z	Met	minus
M29	0.1855	n1.CZ	N	1	SI	C	Z	Met	minus
M35	0.229	n1.CZ	N	1	SI	C	Z	Met	minus
M37	0.1414	n1.CZ	N	1	SI	C	Z	Met	minus
M9	0.1111	n1.CZ	N	1	SI	C	Z	Val	plus
M17	0.2395	n1.CZ	N	1	SI	C	Z	Val	plus
M18	0.1598	n1.CZ	N	1	SI	C	Z	Val	plus
M21	0.1205	n1.CZ	N	1	SI	C	Z	Val	plus
M40	0.2094	n1.CZ	N	1	SI	C	Z	Val	plus
M42	0.1034	n1.CZ	N	1	SI	C	Z	Val	plus
M44	0.1696	n1.CZ	N	1	SI	C	Z	Val	plus
M15	0.1425	n1.CZ	N	1	SI	C	Z	Val	minus
M16	0.235	n1.CZ	N	1	SI	C	Z	Val	minus
M19	0.2273	n1.CZ	N	1	SI	C	Z	Val	minus
M24	0.1916	n1.CZ	N	1	SI	C	Z	Val	minus
M25	0.2243	n1.CZ	N	1	SI	C	Z	Val	minus
M30	0.135	n1.CZ	N	1	SI	C	Z	Val	minus
M32	0.1867	n1.CZ	N	1	SI	C	Z	Val	minus
M33	0.2553	n1.CZ	N	1	SI	C	Z	Val	minus
M36	0.1552	n1.CZ	N	1	SI	C	Z	Val	minus
M41	0.1231	n1.CZ	N	1	SI	C	Z	Val	minus
M7	0.1216	n1.F3	N	1	SI	F	3	Met	plus
M8	0.2015	n1.F3	N	1	SI	F	3	Met	plus
M10	0.2632	n1.F3	N	1	SI	F	3	Met	plus
M13	0.2427	n1.F3	N	1	SI	F	3	Met	plus
M26	0.1745	n1.F3	N	1	SI	F	3	Met	plus
M27	0.162	n1.F3	N	1	SI	F	3	Met	plus
M34	0.1495	n1.F3	N	1	SI	F	3	Met	plus
M2	0.1694	n1.F3	N	1	SI	F	3	Met	minus
M3	0.1252	n1.F3	N	1	SI	F	3	Met	minus
M4	0.2154	n1.F3	N	1	SI	F	3	Met	minus
M5	0.2155	n1.F3	N	1	SI	F	3	Met	minus
M6	0.1378	n1.F3	N	1	SI	F	3	Met	minus
M14	0.1368	n1.F3	N	1	SI	F	3	Met	minus
M29	0.1526	n1.F3	N	1	SI	F	3	Met	minus
M35	0.2377	n1.F3	N	1	SI	F	3	Met	minus
M37	0.1441	n1.F3	N	1	SI	F	3	Met	minus
M9	0.1179	n1.F3	N	1	SI	F	3	Val	plus
M17	0.1989	n1.F3	N	1	SI	F	3	Val	plus
M18	0.1763	n1.F3	N	1	SI	F	3	Val	plus
M21	0.0972	n1.F3	N	1	SI	F	3	Val	plus
M40	0.2184	n1.F3	N	1	SI	F	3	Val	plus
M42	0.0888	n1.F3	N	1	SI	F	3	Val	plus
M44	0.2489	n1.F3	N	1	SI	F	3	Val	plus
M15	0.1462	n1.F3	N	1	SI	F	3	Val	minus
M16	0.2603	n1.F3	N	1	SI	F	3	Val	minus
M19	0.2215	n1.F3	N	1	SI	F	3	Val	minus
M24	0.1979	n1.F3	N	1	SI	F	3	Val	minus
M25	0.2134	n1.F3	N	1	SI	F	3	Val	minus
M30	0.1084	n1.F3	N	1	SI	F	3	Val	minus
M32	0.1845	n1.F3	N	1	SI	F	3	Val	minus
M33	0.2416	n1.F3	N	1	SI	F	3	Val	minus
M36	0.1997	n1.F3	N	1	SI	F	3	Val	minus
M41	0.0926	n1.F3	N	1	SI	F	3	Val	minus
M7	0.1447	n1.F4	N	1	SI	F	4	Met	plus
M8	0.2053	n1.F4	N	1	SI	F	4	Met	plus
M10	0.2636	n1.F4	N	1	SI	F	4	Met	plus
M13	0.2323	n1.F4	N	1	SI	F	4	Met	plus
M26	0.1934	n1.F4	N	1	SI	F	4	Met	plus
M27	0.1591	n1.F4	N	1	SI	F	4	Met	plus
M34	0.1578	n1.F4	N	1	SI	F	4	Met	plus
M2	0.1599	n1.F4	N	1	SI	F	4	Met	minus
M3	0.1205	n1.F4	N	1	SI	F	4	Met	minus
M4	0.1697	n1.F4	N	1	SI	F	4	Met	minus
M5	0.1971	n1.F4	N	1	SI	F	4	Met	minus
M6	0.1358	n1.F4	N	1	SI	F	4	Met	minus
M14	0.1506	n1.F4	N	1	SI	F	4	Met	minus
M29	0.1839	n1.F4	N	1	SI	F	4	Met	minus
M35	0.2356	n1.F4	N	1	SI	F	4	Met	minus
M37	0.149	n1.F4	N	1	SI	F	4	Met	minus
M9	0.0995	n1.F4	N	1	SI	F	4	Val	plus
M17	0.1846	n1.F4	N	1	SI	F	4	Val	plus
M18	0.1663	n1.F4	N	1	SI	F	4	Val	plus
M21	0.1166	n1.F4	N	1	SI	F	4	Val	plus
M40	0.2141	n1.F4	N	1	SI	F	4	Val	plus
M42	0.0871	n1.F4	N	1	SI	F	4	Val	plus
M44	0.2426	n1.F4	N	1	SI	F	4	Val	plus
M15	0.1439	n1.F4	N	1	SI	F	4	Val	minus
M16	0.2999	n1.F4	N	1	SI	F	4	Val	minus
M19	0.2258	n1.F4	N	1	SI	F	4	Val	minus
M24	0.2273	n1.F4	N	1	SI	F	4	Val	minus
M25	0.2166	n1.F4	N	1	SI	F	4	Val	minus
M30	0.1014	n1.F4	N	1	SI	F	4	Val	minus
M32	0.1977	n1.F4	N	1	SI	F	4	Val	minus
M33	0.2252	n1.F4	N	1	SI	F	4	Val	minus
M36	0.1811	n1.F4	N	1	SI	F	4	Val	minus
M41	0.1127	n1.F4	N	1	SI	F	4	Val	minus
M7	0.1502	n1.FC3	N	1	SI	FC	3	Met	plus
M8	0.2199	n1.FC3	N	1	SI	FC	3	Met	plus
M10	0.2613	n1.FC3	N	1	SI	FC	3	Met	plus
M13	0.2308	n1.FC3	N	1	SI	FC	3	Met	plus
M26	0.1704	n1.FC3	N	1	SI	FC	3	Met	plus
M27	0.1571	n1.FC3	N	1	SI	FC	3	Met	plus
M34	0.1547	n1.FC3	N	1	SI	FC	3	Met	plus
M2	0.1636	n1.FC3	N	1	SI	FC	3	Met	minus
M3	0.1394	n1.FC3	N	1	SI	FC	3	Met	minus
M4	0.1718	n1.FC3	N	1	SI	FC	3	Met	minus
M5	0.2181	n1.FC3	N	1	SI	FC	3	Met	minus
M6	0.1325	n1.FC3	N	1	SI	FC	3	Met	minus
M14	0.1389	n1.FC3	N	1	SI	FC	3	Met	minus
M29	0.1739	n1.FC3	N	1	SI	FC	3	Met	minus
M35	0.2373	n1.FC3	N	1	SI	FC	3	Met	minus
M37	0.1473	n1.FC3	N	1	SI	FC	3	Met	minus
M9	0.1077	n1.FC3	N	1	SI	FC	3	Val	plus
M17	0.1898	n1.FC3	N	1	SI	FC	3	Val	plus
M18	0.1753	n1.FC3	N	1	SI	FC	3	Val	plus
M21	0.1096	n1.FC3	N	1	SI	FC	3	Val	plus
M40	0.219	n1.FC3	N	1	SI	FC	3	Val	plus
M42	0.1067	n1.FC3	N	1	SI	FC	3	Val	plus
M44	0.2196	n1.FC3	N	1	SI	FC	3	Val	plus
M15	0.1533	n1.FC3	N	1	SI	FC	3	Val	minus
M16	0.3012	n1.FC3	N	1	SI	FC	3	Val	minus
M19	0.226	n1.FC3	N	1	SI	FC	3	Val	minus
M24	0.225	n1.FC3	N	1	SI	FC	3	Val	minus
M25	0.2161	n1.FC3	N	1	SI	FC	3	Val	minus
M30	0.1059	n1.FC3	N	1	SI	FC	3	Val	minus
M32	0.2294	n1.FC3	N	1	SI	FC	3	Val	minus
M33	0.2271	n1.FC3	N	1	SI	FC	3	Val	minus
M36	0.2055	n1.FC3	N	1	SI	FC	3	Val	minus
M41	0.1059	n1.FC3	N	1	SI	FC	3	Val	minus
M7	0.1457	n1.FC4	N	1	SI	FC	4	Met	plus
M8	0.1898	n1.FC4	N	1	SI	FC	4	Met	plus
M10	0.2737	n1.FC4	N	1	SI	FC	4	Met	plus
M13	0.2341	n1.FC4	N	1	SI	FC	4	Met	plus
M26	0.1795	n1.FC4	N	1	SI	FC	4	Met	plus
M27	0.1591	n1.FC4	N	1	SI	FC	4	Met	plus
M34	0.151	n1.FC4	N	1	SI	FC	4	Met	plus
M2	0.148	n1.FC4	N	1	SI	FC	4	Met	minus
M3	0.1763	n1.FC4	N	1	SI	FC	4	Met	minus
M4	0.1803	n1.FC4	N	1	SI	FC	4	Met	minus
M5	0.1935	n1.FC4	N	1	SI	FC	4	Met	minus
M6	0.1354	n1.FC4	N	1	SI	FC	4	Met	minus
M14	0.1279	n1.FC4	N	1	SI	FC	4	Met	minus
M29	0.1734	n1.FC4	N	1	SI	FC	4	Met	minus
M35	0.2385	n1.FC4	N	1	SI	FC	4	Met	minus
M37	0.1436	n1.FC4	N	1	SI	FC	4	Met	minus
M9	0.1146	n1.FC4	N	1	SI	FC	4	Val	plus
M17	0.1983	n1.FC4	N	1	SI	FC	4	Val	plus
M18	0.1674	n1.FC4	N	1	SI	FC	4	Val	plus
M21	0.1068	n1.FC4	N	1	SI	FC	4	Val	plus
M40	0.2552	n1.FC4	N	1	SI	FC	4	Val	plus
M42	0.0965	n1.FC4	N	1	SI	FC	4	Val	plus
M44	0.2493	n1.FC4	N	1	SI	FC	4	Val	plus
M15	0.1533	n1.FC4	N	1	SI	FC	4	Val	minus
M16	0.273	n1.FC4	N	1	SI	FC	4	Val	minus
M19	0.227	n1.FC4	N	1	SI	FC	4	Val	minus
M24	0.2128	n1.FC4	N	1	SI	FC	4	Val	minus
M25	0.2146	n1.FC4	N	1	SI	FC	4	Val	minus
M30	0.1143	n1.FC4	N	1	SI	FC	4	Val	minus
M32	0.2185	n1.FC4	N	1	SI	FC	4	Val	minus
M33	0.2442	n1.FC4	N	1	SI	FC	4	Val	minus
M36	0.2052	n1.FC4	N	1	SI	FC	4	Val	minus
M41	0.1033	n1.FC4	N	1	SI	FC	4	Val	minus
M7	0.1247	n1.FCZ	N	1	SI	FC	Z	Met	plus
M8	0.1919	n1.FCZ	N	1	SI	FC	Z	Met	plus
M10	0.2697	n1.FCZ	N	1	SI	FC	Z	Met	plus
M13	0.2361	n1.FCZ	N	1	SI	FC	Z	Met	plus
M26	0.169	n1.FCZ	N	1	SI	FC	Z	Met	plus
M27	0.1551	n1.FCZ	N	1	SI	FC	Z	Met	plus
M34	0.1493	n1.FCZ	N	1	SI	FC	Z	Met	plus
M2	0.1649	n1.FCZ	N	1	SI	FC	Z	Met	minus
M3	0.1654	n1.FCZ	N	1	SI	FC	Z	Met	minus
M4	0.2177	n1.FCZ	N	1	SI	FC	Z	Met	minus
M5	0.2308	n1.FCZ	N	1	SI	FC	Z	Met	minus
M6	0.1379	n1.FCZ	N	1	SI	FC	Z	Met	minus
M14	0.1385	n1.FCZ	N	1	SI	FC	Z	Met	minus
M29	0.1606	n1.FCZ	N	1	SI	FC	Z	Met	minus
M35	0.2349	n1.FCZ	N	1	SI	FC	Z	Met	minus
M37	0.1447	n1.FCZ	N	1	SI	FC	Z	Met	minus
M9	0.116	n1.FCZ	N	1	SI	FC	Z	Val	plus
M17	0.2041	n1.FCZ	N	1	SI	FC	Z	Val	plus
M18	0.2023	n1.FCZ	N	1	SI	FC	Z	Val	plus
M21	0.1026	n1.FCZ	N	1	SI	FC	Z	Val	plus
M40	0.2182	n1.FCZ	N	1	SI	FC	Z	Val	plus
M42	0.0993	n1.FCZ	N	1	SI	FC	Z	Val	plus
M44	0.2402	n1.FCZ	N	1	SI	FC	Z	Val	plus
M15	0.1567	n1.FCZ	N	1	SI	FC	Z	Val	minus
M16	0.2838	n1.FCZ	N	1	SI	FC	Z	Val	minus
M19	0.2216	n1.FCZ	N	1	SI	FC	Z	Val	minus
M24	0.22	n1.FCZ	N	1	SI	FC	Z	Val	minus
M25	0.2132	n1.FCZ	N	1	SI	FC	Z	Val	minus
M30	0.1015	n1.FCZ	N	1	SI	FC	Z	Val	minus
M32	0.1887	n1.FCZ	N	1	SI	FC	Z	Val	minus
M33	0.2309	n1.FCZ	N	1	SI	FC	Z	Val	minus
M36	0.1741	n1.FCZ	N	1	SI	FC	Z	Val	minus
M41	0.0928	n1.FCZ	N	1	SI	FC	Z	Val	minus
M7	0.1602	n1.FZ	N	1	SI	F	Z	Met	plus
M8	0.2046	n1.FZ	N	1	SI	F	Z	Met	plus
M10	0.2747	n1.FZ	N	1	SI	F	Z	Met	plus
M13	0.2209	n1.FZ	N	1	SI	F	Z	Met	plus
M26	0.227	n1.FZ	N	1	SI	F	Z	Met	plus
M27	0.1565	n1.FZ	N	1	SI	F	Z	Met	plus
M34	0.1633	n1.FZ	N	1	SI	F	Z	Met	plus
M2	0.1652	n1.FZ	N	1	SI	F	Z	Met	minus
M3	0.1625	n1.FZ	N	1	SI	F	Z	Met	minus
M4	0.1705	n1.FZ	N	1	SI	F	Z	Met	minus
M5	0.1866	n1.FZ	N	1	SI	F	Z	Met	minus
M6	0.1567	n1.FZ	N	1	SI	F	Z	Met	minus
M14	0.1497	n1.FZ	N	1	SI	F	Z	Met	minus
M29	0.184	n1.FZ	N	1	SI	F	Z	Met	minus
M35	0.2336	n1.FZ	N	1	SI	F	Z	Met	minus
M37	0.1435	n1.FZ	N	1	SI	F	Z	Met	minus
M9	0.1287	n1.FZ	N	1	SI	F	Z	Val	plus
M17	0.1979	n1.FZ	N	1	SI	F	Z	Val	plus
M18	0.1601	n1.FZ	N	1	SI	F	Z	Val	plus
M21	0.1196	n1.FZ	N	1	SI	F	Z	Val	plus
M40	0.2111	n1.FZ	N	1	SI	F	Z	Val	plus
M42	0.0949	n1.FZ	N	1	SI	F	Z	Val	plus
M44	0.2447	n1.FZ	N	1	SI	F	Z	Val	plus
M15	0.1501	n1.FZ	N	1	SI	F	Z	Val	minus
M16	0.276	n1.FZ	N	1	SI	F	Z	Val	minus
M19	0.2282	n1.FZ	N	1	SI	F	Z	Val	minus
M24	0.2138	n1.FZ	N	1	SI	F	Z	Val	minus
M25	0.2246	n1.FZ	N	1	SI	F	Z	Val	minus
M30	0.1129	n1.FZ	N	1	SI	F	Z	Val	minus
M32	0.2041	n1.FZ	N	1	SI	F	Z	Val	minus
M33	0.2314	n1.FZ	N	1	SI	F	Z	Val	minus
M36	0.217	n1.FZ	N	1	SI	F	Z	Val	minus
M41	0.1047	n1.FZ	N	1	SI	F	Z	Val	minus
M7	0.1373	n1.P3	N	1	SI	P	3	Met	plus
M8	0.1957	n1.P3	N	1	SI	P	3	Met	plus
M10	0.279	n1.P3	N	1	SI	P	3	Met	plus
M13	0.2422	n1.P3	N	1	SI	P	3	Met	plus
M26	0.1389	n1.P3	N	1	SI	P	3	Met	plus
M27	0.1536	n1.P3	N	1	SI	P	3	Met	plus
M34	0.151	n1.P3	N	1	SI	P	3	Met	plus
M2	0.1689	n1.P3	N	1	SI	P	3	Met	minus
M3	0.1137	n1.P3	N	1	SI	P	3	Met	minus
M4	0.2199	n1.P3	N	1	SI	P	3	Met	minus
M5	0.2269	n1.P3	N	1	SI	P	3	Met	minus
M6	0.1378	n1.P3	N	1	SI	P	3	Met	minus
M14	0.1573	n1.P3	N	1	SI	P	3	Met	minus
M29	0.1653	n1.P3	N	1	SI	P	3	Met	minus
M35	0.2251	n1.P3	N	1	SI	P	3	Met	minus
M37	0.1451	n1.P3	N	1	SI	P	3	Met	minus
M9	0.1067	n1.P3	N	1	SI	P	3	Val	plus
M17	0.1734	n1.P3	N	1	SI	P	3	Val	plus
M18	0.1962	n1.P3	N	1	SI	P	3	Val	plus
M21	0.1127	n1.P3	N	1	SI	P	3	Val	plus
M40	0.2136	n1.P3	N	1	SI	P	3	Val	plus
M42	0.0958	n1.P3	N	1	SI	P	3	Val	plus
M44	0.2328	n1.P3	N	1	SI	P	3	Val	plus
M15	0.1423	n1.P3	N	1	SI	P	3	Val	minus
M16	0.3014	n1.P3	N	1	SI	P	3	Val	minus
M19	0.2223	n1.P3	N	1	SI	P	3	Val	minus
M24	0.2297	n1.P3	N	1	SI	P	3	Val	minus
M25	0.2133	n1.P3	N	1	SI	P	3	Val	minus
M30	0.0945	n1.P3	N	1	SI	P	3	Val	minus
M32	0.1903	n1.P3	N	1	SI	P	3	Val	minus
M33	0.2265	n1.P3	N	1	SI	P	3	Val	minus
M36	0.2124	n1.P3	N	1	SI	P	3	Val	minus
M41	0.109	n1.P3	N	1	SI	P	3	Val	minus
M7	0.1257	n1.P4	N	1	SI	P	4	Met	plus
M8	0.226	n1.P4	N	1	SI	P	4	Met	plus
M10	0.2664	n1.P4	N	1	SI	P	4	Met	plus
M13	0.2328	n1.P4	N	1	SI	P	4	Met	plus
M26	0.1657	n1.P4	N	1	SI	P	4	Met	plus
M27	0.1504	n1.P4	N	1	SI	P	4	Met	plus
M34	0.1505	n1.P4	N	1	SI	P	4	Met	plus
M2	0.1518	n1.P4	N	1	SI	P	4	Met	minus
M3	0.1398	n1.P4	N	1	SI	P	4	Met	minus
M4	0.1668	n1.P4	N	1	SI	P	4	Met	minus
M5	0.2212	n1.P4	N	1	SI	P	4	Met	minus
M6	0.1325	n1.P4	N	1	SI	P	4	Met	minus
M14	0.1283	n1.P4	N	1	SI	P	4	Met	minus
M29	0.1748	n1.P4	N	1	SI	P	4	Met	minus
M35	0.2286	n1.P4	N	1	SI	P	4	Met	minus
M37	0.1467	n1.P4	N	1	SI	P	4	Met	minus
M9	0.1112	n1.P4	N	1	SI	P	4	Val	plus
M17	0.1764	n1.P4	N	1	SI	P	4	Val	plus
M18	0.1798	n1.P4	N	1	SI	P	4	Val	plus
M21	0.1019	n1.P4	N	1	SI	P	4	Val	plus
M40	0.2124	n1.P4	N	1	SI	P	4	Val	plus
M42	0.0988	n1.P4	N	1	SI	P	4	Val	plus
M44	0.2357	n1.P4	N	1	SI	P	4	Val	plus
M15	0.1533	n1.P4	N	1	SI	P	4	Val	minus
M16	0.3131	n1.P4	N	1	SI	P	4	Val	minus
M19	0.2229	n1.P4	N	1	SI	P	4	Val	minus
M24	0.2349	n1.P4	N	1	SI	P	4	Val	minus
M25	0.2146	n1.P4	N	1	SI	P	4	Val	minus
M30	0.0957	n1.P4	N	1	SI	P	4	Val	minus
M32	0.215	n1.P4	N	1	SI	P	4	Val	minus
M33	0.2182	n1.P4	N	1	SI	P	4	Val	minus
M36	0.2141	n1.P4	N	1	SI	P	4	Val	minus
M41	0.114	n1.P4	N	1	SI	P	4	Val	minus
M7	0.109	n1.PO3	N	1	SI	PO	3	Met	plus
M8	0.1955	n1.PO3	N	1	SI	PO	3	Met	plus
M10	0.2739	n1.PO3	N	1	SI	PO	3	Met	plus
M13	0.2494	n1.PO3	N	1	SI	PO	3	Met	plus
M26	0.1354	n1.PO3	N	1	SI	PO	3	Met	plus
M27	0.1427	n1.PO3	N	1	SI	PO	3	Met	plus
M34	0.1492	n1.PO3	N	1	SI	PO	3	Met	plus
M2	0.1588	n1.PO3	N	1	SI	PO	3	Met	minus
M3	0.1288	n1.PO3	N	1	SI	PO	3	Met	minus
M4	0.2115	n1.PO3	N	1	SI	PO	3	Met	minus
M5	0.2174	n1.PO3	N	1	SI	PO	3	Met	minus
M6	0.1344	n1.PO3	N	1	SI	PO	3	Met	minus
M14	0.1356	n1.PO3	N	1	SI	PO	3	Met	minus
M29	0.1646	n1.PO3	N	1	SI	PO	3	Met	minus
M35	0.234	n1.PO3	N	1	SI	PO	3	Met	minus
M37	0.1445	n1.PO3	N	1	SI	PO	3	Met	minus
M9	0.1241	n1.PO3	N	1	SI	PO	3	Val	plus
M17	0.1698	n1.PO3	N	1	SI	PO	3	Val	plus
M18	0.201	n1.PO3	N	1	SI	PO	3	Val	plus
M21	0.1035	n1.PO3	N	1	SI	PO	3	Val	plus
M40	0.216	n1.PO3	N	1	SI	PO	3	Val	plus
M42	0.0943	n1.PO3	N	1	SI	PO	3	Val	plus
M44	0.2164	n1.PO3	N	1	SI	PO	3	Val	plus
M15	0.1394	n1.PO3	N	1	SI	PO	3	Val	minus
M16	0.312	n1.PO3	N	1	SI	PO	3	Val	minus
M19	0.2197	n1.PO3	N	1	SI	PO	3	Val	minus
M24	0.2324	n1.PO3	N	1	SI	PO	3	Val	minus
M25	0.2127	n1.PO3	N	1	SI	PO	3	Val	minus
M30	0.0887	n1.PO3	N	1	SI	PO	3	Val	minus
M32	0.1898	n1.PO3	N	1	SI	PO	3	Val	minus
M33	0.22	n1.PO3	N	1	SI	PO	3	Val	minus
M36	0.1896	n1.PO3	N	1	SI	PO	3	Val	minus
M41	0.144	n1.PO3	N	1	SI	PO	3	Val	minus
M7	0.1001	n1.PO4	N	1	SI	PO	4	Met	plus
M8	0.2175	n1.PO4	N	1	SI	PO	4	Met	plus
M10	0.3095	n1.PO4	N	1	SI	PO	4	Met	plus
M13	0.2326	n1.PO4	N	1	SI	PO	4	Met	plus
M26	0.1329	n1.PO4	N	1	SI	PO	4	Met	plus
M27	0.1449	n1.PO4	N	1	SI	PO	4	Met	plus
M34	0.1524	n1.PO4	N	1	SI	PO	4	Met	plus
M2	0.137	n1.PO4	N	1	SI	PO	4	Met	minus
M3	0.1328	n1.PO4	N	1	SI	PO	4	Met	minus
M4	0.1855	n1.PO4	N	1	SI	PO	4	Met	minus
M5	0.2188	n1.PO4	N	1	SI	PO	4	Met	minus
M6	0.1373	n1.PO4	N	1	SI	PO	4	Met	minus
M14	0.1439	n1.PO4	N	1	SI	PO	4	Met	minus
M29	0.1745	n1.PO4	N	1	SI	PO	4	Met	minus
M35	0.2071	n1.PO4	N	1	SI	PO	4	Met	minus
M37	0.1468	n1.PO4	N	1	SI	PO	4	Met	minus
M9	0.1201	n1.PO4	N	1	SI	PO	4	Val	plus
M17	0.1696	n1.PO4	N	1	SI	PO	4	Val	plus
M18	0.2058	n1.PO4	N	1	SI	PO	4	Val	plus
M21	0.113	n1.PO4	N	1	SI	PO	4	Val	plus
M40	0.2114	n1.PO4	N	1	SI	PO	4	Val	plus
M42	0.0959	n1.PO4	N	1	SI	PO	4	Val	plus
M44	0.2232	n1.PO4	N	1	SI	PO	4	Val	plus
M15	0.1463	n1.PO4	N	1	SI	PO	4	Val	minus
M16	0.3181	n1.PO4	N	1	SI	PO	4	Val	minus
M19	0.2205	n1.PO4	N	1	SI	PO	4	Val	minus
M24	0.2386	n1.PO4	N	1	SI	PO	4	Val	minus
M25	0.2125	n1.PO4	N	1	SI	PO	4	Val	minus
M30	0.0902	n1.PO4	N	1	SI	PO	4	Val	minus
M32	0.1967	n1.PO4	N	1	SI	PO	4	Val	minus
M33	0.2176	n1.PO4	N	1	SI	PO	4	Val	minus
M36	0.2059	n1.PO4	N	1	SI	PO	4	Val	minus
M41	0.1372	n1.PO4	N	1	SI	PO	4	Val	minus
M7	0.0936	n1.POZ	N	1	SI	PO	Z	Met	plus
M8	0.2173	n1.POZ	N	1	SI	PO	Z	Met	plus
M10	0.2514	n1.POZ	N	1	SI	PO	Z	Met	plus
M13	0.2423	n1.POZ	N	1	SI	PO	Z	Met	plus
M26	0.151	n1.POZ	N	1	SI	PO	Z	Met	plus
M27	0.1405	n1.POZ	N	1	SI	PO	Z	Met	plus
M34	0.1536	n1.POZ	N	1	SI	PO	Z	Met	plus
M2	0.1472	n1.POZ	N	1	SI	PO	Z	Met	minus
M3	0.12	n1.POZ	N	1	SI	PO	Z	Met	minus
M4	0.2088	n1.POZ	N	1	SI	PO	Z	Met	minus
M5	0.2207	n1.POZ	N	1	SI	PO	Z	Met	minus
M6	0.1344	n1.POZ	N	1	SI	PO	Z	Met	minus
M14	0.1509	n1.POZ	N	1	SI	PO	Z	Met	minus
M29	0.1799	n1.POZ	N	1	SI	PO	Z	Met	minus
M35	0.1989	n1.POZ	N	1	SI	PO	Z	Met	minus
M37	0.1467	n1.POZ	N	1	SI	PO	Z	Met	minus
M9	0.115	n1.POZ	N	1	SI	PO	Z	Val	plus
M17	0.1696	n1.POZ	N	1	SI	PO	Z	Val	plus
M18	0.1993	n1.POZ	N	1	SI	PO	Z	Val	plus
M21	0.1165	n1.POZ	N	1	SI	PO	Z	Val	plus
M40	0.2145	n1.POZ	N	1	SI	PO	Z	Val	plus
M42	0.0947	n1.POZ	N	1	SI	PO	Z	Val	plus
M44	0.2304	n1.POZ	N	1	SI	PO	Z	Val	plus
M15	0.1424	n1.POZ	N	1	SI	PO	Z	Val	minus
M16	0.3174	n1.POZ	N	1	SI	PO	Z	Val	minus
M19	0.2211	n1.POZ	N	1	SI	PO	Z	Val	minus
M24	0.2398	n1.POZ	N	1	SI	PO	Z	Val	minus
M25	0.2184	n1.POZ	N	1	SI	PO	Z	Val	minus
M30	0.0907	n1.POZ	N	1	SI	PO	Z	Val	minus
M32	0.193	n1.POZ	N	1	SI	PO	Z	Val	minus
M33	0.2192	n1.POZ	N	1	SI	PO	Z	Val	minus
M36	0.1499	n1.POZ	N	1	SI	PO	Z	Val	minus
M41	0.1337	n1.POZ	N	1	SI	PO	Z	Val	minus
M7	0.1038	n1.PZ	N	1	SI	P	Z	Met	plus
M8	0.2223	n1.PZ	N	1	SI	P	Z	Met	plus
M10	0.2639	n1.PZ	N	1	SI	P	Z	Met	plus
M13	0.2331	n1.PZ	N	1	SI	P	Z	Met	plus
M26	0.1691	n1.PZ	N	1	SI	P	Z	Met	plus
M27	0.15	n1.PZ	N	1	SI	P	Z	Met	plus
M34	0.1528	n1.PZ	N	1	SI	P	Z	Met	plus
M2	0.1556	n1.PZ	N	1	SI	P	Z	Met	minus
M3	0.1265	n1.PZ	N	1	SI	P	Z	Met	minus
M4	0.1781	n1.PZ	N	1	SI	P	Z	Met	minus
M5	0.2129	n1.PZ	N	1	SI	P	Z	Met	minus
M6	0.1368	n1.PZ	N	1	SI	P	Z	Met	minus
M14	0.1484	n1.PZ	N	1	SI	P	Z	Met	minus
M29	0.1769	n1.PZ	N	1	SI	P	Z	Met	minus
M35	0.2354	n1.PZ	N	1	SI	P	Z	Met	minus
M37	0.1483	n1.PZ	N	1	SI	P	Z	Met	minus
M9	0.1472	n1.PZ	N	1	SI	P	Z	Val	plus
M17	0.1765	n1.PZ	N	1	SI	P	Z	Val	plus
M18	0.1911	n1.PZ	N	1	SI	P	Z	Val	plus
M21	0.1077	n1.PZ	N	1	SI	P	Z	Val	plus
M40	0.2117	n1.PZ	N	1	SI	P	Z	Val	plus
M42	0.0948	n1.PZ	N	1	SI	P	Z	Val	plus
M44	0.2415	n1.PZ	N	1	SI	P	Z	Val	plus
M15	0.1341	n1.PZ	N	1	SI	P	Z	Val	minus
M16	0.3086	n1.PZ	N	1	SI	P	Z	Val	minus
M19	0.2237	n1.PZ	N	1	SI	P	Z	Val	minus
M24	0.2387	n1.PZ	N	1	SI	P	Z	Val	minus
M25	0.2173	n1.PZ	N	1	SI	P	Z	Val	minus
M30	0.0922	n1.PZ	N	1	SI	P	Z	Val	minus
M32	0.206	n1.PZ	N	1	SI	P	Z	Val	minus
M33	0.22	n1.PZ	N	1	SI	P	Z	Val	minus
M36	0.1664	n1.PZ	N	1	SI	P	Z	Val	minus
M41	0.1241	n1.PZ	N	1	SI	P	Z	Val	minus
M7	0.1183	s0.C3	S	0	NO	C	3	Met	plus
M8	0.1542	s0.C3	S	0	NO	C	3	Met	plus
M10	0.1926	s0.C3	S	0	NO	C	3	Met	plus
M13	0.1658	s0.C3	S	0	NO	C	3	Met	plus
M26	0.1417	s0.C3	S	0	NO	C	3	Met	plus
M27	0.129	s0.C3	S	0	NO	C	3	Met	plus
M34	0.144	s0.C3	S	0	NO	C	3	Met	plus
M2	0.185	s0.C3	S	0	NO	C	3	Met	minus
M3	0.1798	s0.C3	S	0	NO	C	3	Met	minus
M4	0.1543	s0.C3	S	0	NO	C	3	Met	minus
M5	0.1649	s0.C3	S	0	NO	C	3	Met	minus
M6	0.1546	s0.C3	S	0	NO	C	3	Met	minus
M14	0.2046	s0.C3	S	0	NO	C	3	Met	minus
M29	0.1682	s0.C3	S	0	NO	C	3	Met	minus
M35	0.1077	s0.C3	S	0	NO	C	3	Met	minus
M37	0.1176	s0.C3	S	0	NO	C	3	Met	minus
M9	0.1331	s0.C3	S	0	NO	C	3	Val	plus
M17	0.1373	s0.C3	S	0	NO	C	3	Val	plus
M18	0.1058	s0.C3	S	0	NO	C	3	Val	plus
M21	0.1718	s0.C3	S	0	NO	C	3	Val	plus
M40	0.2137	s0.C3	S	0	NO	C	3	Val	plus
M42	0.1101	s0.C3	S	0	NO	C	3	Val	plus
M44	0.1566	s0.C3	S	0	NO	C	3	Val	plus
M15	0.1601	s0.C3	S	0	NO	C	3	Val	minus
M16	0.1732	s0.C3	S	0	NO	C	3	Val	minus
M19	0.1579	s0.C3	S	0	NO	C	3	Val	minus
M24	0.1859	s0.C3	S	0	NO	C	3	Val	minus
M25	0.1571	s0.C3	S	0	NO	C	3	Val	minus
M30	0.138	s0.C3	S	0	NO	C	3	Val	minus
M32	0.1718	s0.C3	S	0	NO	C	3	Val	minus
M33	0.0889	s0.C3	S	0	NO	C	3	Val	minus
M36	0.1282	s0.C3	S	0	NO	C	3	Val	minus
M41	0.1491	s0.C3	S	0	NO	C	3	Val	minus
M7	0.0949	s0.C4	S	0	NO	C	4	Met	plus
M8	0.1181	s0.C4	S	0	NO	C	4	Met	plus
M10	0.1921	s0.C4	S	0	NO	C	4	Met	plus
M13	0.1505	s0.C4	S	0	NO	C	4	Met	plus
M26	0.1357	s0.C4	S	0	NO	C	4	Met	plus
M27	0.184	s0.C4	S	0	NO	C	4	Met	plus
M34	0.1495	s0.C4	S	0	NO	C	4	Met	plus
M2	0.2171	s0.C4	S	0	NO	C	4	Met	minus
M3	0.1906	s0.C4	S	0	NO	C	4	Met	minus
M4	0.1686	s0.C4	S	0	NO	C	4	Met	minus
M5	0.1643	s0.C4	S	0	NO	C	4	Met	minus
M6	0.1728	s0.C4	S	0	NO	C	4	Met	minus
M14	0.227	s0.C4	S	0	NO	C	4	Met	minus
M29	0.1503	s0.C4	S	0	NO	C	4	Met	minus
M35	0.1137	s0.C4	S	0	NO	C	4	Met	minus
M37	0.1032	s0.C4	S	0	NO	C	4	Met	minus
M9	0.1131	s0.C4	S	0	NO	C	4	Val	plus
M17	0.1946	s0.C4	S	0	NO	C	4	Val	plus
M18	0.1123	s0.C4	S	0	NO	C	4	Val	plus
M21	0.1642	s0.C4	S	0	NO	C	4	Val	plus
M40	0.1687	s0.C4	S	0	NO	C	4	Val	plus
M42	0.1065	s0.C4	S	0	NO	C	4	Val	plus
M44	0.1458	s0.C4	S	0	NO	C	4	Val	plus
M15	0.1484	s0.C4	S	0	NO	C	4	Val	minus
M16	0.1318	s0.C4	S	0	NO	C	4	Val	minus
M19	0.1526	s0.C4	S	0	NO	C	4	Val	minus
M24	0.1802	s0.C4	S	0	NO	C	4	Val	minus
M25	0.1528	s0.C4	S	0	NO	C	4	Val	minus
M30	0.1269	s0.C4	S	0	NO	C	4	Val	minus
M32	0.1604	s0.C4	S	0	NO	C	4	Val	minus
M33	0.1002	s0.C4	S	0	NO	C	4	Val	minus
M36	0.0984	s0.C4	S	0	NO	C	4	Val	minus
M41	0.1573	s0.C4	S	0	NO	C	4	Val	minus
M7	0.1128	s0.CP3	S	0	NO	CP	3	Met	plus
M8	0.149	s0.CP3	S	0	NO	CP	3	Met	plus
M10	0.1866	s0.CP3	S	0	NO	CP	3	Met	plus
M13	0.1416	s0.CP3	S	0	NO	CP	3	Met	plus
M26	0.1353	s0.CP3	S	0	NO	CP	3	Met	plus
M27	0.1662	s0.CP3	S	0	NO	CP	3	Met	plus
M34	0.146	s0.CP3	S	0	NO	CP	3	Met	plus
M2	0.2147	s0.CP3	S	0	NO	CP	3	Met	minus
M3	0.1831	s0.CP3	S	0	NO	CP	3	Met	minus
M4	0.1623	s0.CP3	S	0	NO	CP	3	Met	minus
M5	0.1603	s0.CP3	S	0	NO	CP	3	Met	minus
M6	0.1426	s0.CP3	S	0	NO	CP	3	Met	minus
M14	0.2228	s0.CP3	S	0	NO	CP	3	Met	minus
M29	0.1577	s0.CP3	S	0	NO	CP	3	Met	minus
M35	0.116	s0.CP3	S	0	NO	CP	3	Met	minus
M37	0.1029	s0.CP3	S	0	NO	CP	3	Met	minus
M9	0.132	s0.CP3	S	0	NO	CP	3	Val	plus
M17	0.1613	s0.CP3	S	0	NO	CP	3	Val	plus
M18	0.1125	s0.CP3	S	0	NO	CP	3	Val	plus
M21	0.166	s0.CP3	S	0	NO	CP	3	Val	plus
M40	0.1706	s0.CP3	S	0	NO	CP	3	Val	plus
M42	0.1005	s0.CP3	S	0	NO	CP	3	Val	plus
M44	0.1405	s0.CP3	S	0	NO	CP	3	Val	plus
M15	0.1512	s0.CP3	S	0	NO	CP	3	Val	minus
M16	0.1289	s0.CP3	S	0	NO	CP	3	Val	minus
M19	0.1525	s0.CP3	S	0	NO	CP	3	Val	minus
M24	0.1847	s0.CP3	S	0	NO	CP	3	Val	minus
M25	0.1565	s0.CP3	S	0	NO	CP	3	Val	minus
M30	0.108	s0.CP3	S	0	NO	CP	3	Val	minus
M32	0.185	s0.CP3	S	0	NO	CP	3	Val	minus
M33	0.1003	s0.CP3	S	0	NO	CP	3	Val	minus
M36	0.1277	s0.CP3	S	0	NO	CP	3	Val	minus
M41	0.1633	s0.CP3	S	0	NO	CP	3	Val	minus
M7	0.0891	s0.CP4	S	0	NO	CP	4	Met	plus
M8	0.1524	s0.CP4	S	0	NO	CP	4	Met	plus
M10	0.1945	s0.CP4	S	0	NO	CP	4	Met	plus
M13	0.16	s0.CP4	S	0	NO	CP	4	Met	plus
M26	0.143	s0.CP4	S	0	NO	CP	4	Met	plus
M27	0.16	s0.CP4	S	0	NO	CP	4	Met	plus
M34	0.1499	s0.CP4	S	0	NO	CP	4	Met	plus
M2	0.219	s0.CP4	S	0	NO	CP	4	Met	minus
M3	0.1899	s0.CP4	S	0	NO	CP	4	Met	minus
M4	0.1574	s0.CP4	S	0	NO	CP	4	Met	minus
M5	0.1718	s0.CP4	S	0	NO	CP	4	Met	minus
M6	0.1485	s0.CP4	S	0	NO	CP	4	Met	minus
M14	0.1862	s0.CP4	S	0	NO	CP	4	Met	minus
M29	0.1564	s0.CP4	S	0	NO	CP	4	Met	minus
M35	0.1178	s0.CP4	S	0	NO	CP	4	Met	minus
M37	0.1054	s0.CP4	S	0	NO	CP	4	Met	minus
M9	0.133	s0.CP4	S	0	NO	CP	4	Val	plus
M17	0.1418	s0.CP4	S	0	NO	CP	4	Val	plus
M18	0.1126	s0.CP4	S	0	NO	CP	4	Val	plus
M21	0.1685	s0.CP4	S	0	NO	CP	4	Val	plus
M40	0.1801	s0.CP4	S	0	NO	CP	4	Val	plus
M42	0.1078	s0.CP4	S	0	NO	CP	4	Val	plus
M44	0.1594	s0.CP4	S	0	NO	CP	4	Val	plus
M15	0.1554	s0.CP4	S	0	NO	CP	4	Val	minus
M16	0.1641	s0.CP4	S	0	NO	CP	4	Val	minus
M19	0.1565	s0.CP4	S	0	NO	CP	4	Val	minus
M24	0.1821	s0.CP4	S	0	NO	CP	4	Val	minus
M25	0.1528	s0.CP4	S	0	NO	CP	4	Val	minus
M30	0.1301	s0.CP4	S	0	NO	CP	4	Val	minus
M32	0.1888	s0.CP4	S	0	NO	CP	4	Val	minus
M33	0.0863	s0.CP4	S	0	NO	CP	4	Val	minus
M36	0.1345	s0.CP4	S	0	NO	CP	4	Val	minus
M41	0.1684	s0.CP4	S	0	NO	CP	4	Val	minus
M7	0.1202	s0.CPZ	S	0	NO	CP	Z	Met	plus
M8	0.154	s0.CPZ	S	0	NO	CP	Z	Met	plus
M10	0.1891	s0.CPZ	S	0	NO	CP	Z	Met	plus
M13	0.1536	s0.CPZ	S	0	NO	CP	Z	Met	plus
M26	0.1317	s0.CPZ	S	0	NO	CP	Z	Met	plus
M27	0.1372	s0.CPZ	S	0	NO	CP	Z	Met	plus
M34	0.1351	s0.CPZ	S	0	NO	CP	Z	Met	plus
M2	0.2108	s0.CPZ	S	0	NO	CP	Z	Met	minus
M3	0.1845	s0.CPZ	S	0	NO	CP	Z	Met	minus
M4	0.1676	s0.CPZ	S	0	NO	CP	Z	Met	minus
M5	0.1421	s0.CPZ	S	0	NO	CP	Z	Met	minus
M6	0.1472	s0.CPZ	S	0	NO	CP	Z	Met	minus
M14	0.2087	s0.CPZ	S	0	NO	CP	Z	Met	minus
M29	0.1704	s0.CPZ	S	0	NO	CP	Z	Met	minus
M35	0.116	s0.CPZ	S	0	NO	CP	Z	Met	minus
M37	0.103	s0.CPZ	S	0	NO	CP	Z	Met	minus
M9	0.0987	s0.CPZ	S	0	NO	CP	Z	Val	plus
M17	0.1387	s0.CPZ	S	0	NO	CP	Z	Val	plus
M18	0.1104	s0.CPZ	S	0	NO	CP	Z	Val	plus
M21	0.1688	s0.CPZ	S	0	NO	CP	Z	Val	plus
M40	0.1896	s0.CPZ	S	0	NO	CP	Z	Val	plus
M42	0.0923	s0.CPZ	S	0	NO	CP	Z	Val	plus
M44	0.1364	s0.CPZ	S	0	NO	CP	Z	Val	plus
M15	0.1527	s0.CPZ	S	0	NO	CP	Z	Val	minus
M16	0.1414	s0.CPZ	S	0	NO	CP	Z	Val	minus
M19	0.1566	s0.CPZ	S	0	NO	CP	Z	Val	minus
M24	0.1969	s0.CPZ	S	0	NO	CP	Z	Val	minus
M25	0.1674	s0.CPZ	S	0	NO	CP	Z	Val	minus
M30	0.1243	s0.CPZ	S	0	NO	CP	Z	Val	minus
M32	0.1332	s0.CPZ	S	0	NO	CP	Z	Val	minus
M33	0.0945	s0.CPZ	S	0	NO	CP	Z	Val	minus
M36	0.1467	s0.CPZ	S	0	NO	CP	Z	Val	minus
M41	0.1568	s0.CPZ	S	0	NO	CP	Z	Val	minus
M7	0.1036	s0.CZ	S	0	NO	C	Z	Met	plus
M8	0.1452	s0.CZ	S	0	NO	C	Z	Met	plus
M10	0.1903	s0.CZ	S	0	NO	C	Z	Met	plus
M13	0.1533	s0.CZ	S	0	NO	C	Z	Met	plus
M26	0.1404	s0.CZ	S	0	NO	C	Z	Met	plus
M27	0.1796	s0.CZ	S	0	NO	C	Z	Met	plus
M34	0.1546	s0.CZ	S	0	NO	C	Z	Met	plus
M2	0.213	s0.CZ	S	0	NO	C	Z	Met	minus
M3	0.1595	s0.CZ	S	0	NO	C	Z	Met	minus
M4	0.2131	s0.CZ	S	0	NO	C	Z	Met	minus
M5	0.1787	s0.CZ	S	0	NO	C	Z	Met	minus
M6	0.1417	s0.CZ	S	0	NO	C	Z	Met	minus
M14	0.202	s0.CZ	S	0	NO	C	Z	Met	minus
M29	0.1633	s0.CZ	S	0	NO	C	Z	Met	minus
M35	0.1086	s0.CZ	S	0	NO	C	Z	Met	minus
M37	0.1045	s0.CZ	S	0	NO	C	Z	Met	minus
M9	0.1329	s0.CZ	S	0	NO	C	Z	Val	plus
M17	0.1879	s0.CZ	S	0	NO	C	Z	Val	plus
M18	0.114	s0.CZ	S	0	NO	C	Z	Val	plus
M21	0.1623	s0.CZ	S	0	NO	C	Z	Val	plus
M40	0.1201	s0.CZ	S	0	NO	C	Z	Val	plus
M42	0.101	s0.CZ	S	0	NO	C	Z	Val	plus
M44	0.1689	s0.CZ	S	0	NO	C	Z	Val	plus
M15	0.1537	s0.CZ	S	0	NO	C	Z	Val	minus
M16	0.1515	s0.CZ	S	0	NO	C	Z	Val	minus
M19	0.1546	s0.CZ	S	0	NO	C	Z	Val	minus
M24	0.1712	s0.CZ	S	0	NO	C	Z	Val	minus
M25	0.1591	s0.CZ	S	0	NO	C	Z	Val	minus
M30	0.1248	s0.CZ	S	0	NO	C	Z	Val	minus
M32	0.1568	s0.CZ	S	0	NO	C	Z	Val	minus
M33	0.0951	s0.CZ	S	0	NO	C	Z	Val	minus
M36	0.1653	s0.CZ	S	0	NO	C	Z	Val	minus
M41	0.1583	s0.CZ	S	0	NO	C	Z	Val	minus
M7	0.1347	s0.F3	S	0	NO	F	3	Met	plus
M8	0.1478	s0.F3	S	0	NO	F	3	Met	plus
M10	0.1771	s0.F3	S	0	NO	F	3	Met	plus
M13	0.1531	s0.F3	S	0	NO	F	3	Met	plus
M26	0.1246	s0.F3	S	0	NO	F	3	Met	plus
M27	0.1568	s0.F3	S	0	NO	F	3	Met	plus
M34	0.1307	s0.F3	S	0	NO	F	3	Met	plus
M2	0.1974	s0.F3	S	0	NO	F	3	Met	minus
M3	0.1678	s0.F3	S	0	NO	F	3	Met	minus
M4	0.1745	s0.F3	S	0	NO	F	3	Met	minus
M5	0.1297	s0.F3	S	0	NO	F	3	Met	minus
M6	0.1947	s0.F3	S	0	NO	F	3	Met	minus
M14	0.2198	s0.F3	S	0	NO	F	3	Met	minus
M29	0.168	s0.F3	S	0	NO	F	3	Met	minus
M35	0.1143	s0.F3	S	0	NO	F	3	Met	minus
M37	0.1031	s0.F3	S	0	NO	F	3	Met	minus
M9	0.1141	s0.F3	S	0	NO	F	3	Val	plus
M17	0.1523	s0.F3	S	0	NO	F	3	Val	plus
M18	0.1411	s0.F3	S	0	NO	F	3	Val	plus
M21	0.1688	s0.F3	S	0	NO	F	3	Val	plus
M40	0.1747	s0.F3	S	0	NO	F	3	Val	plus
M42	0.0972	s0.F3	S	0	NO	F	3	Val	plus
M44	0.1349	s0.F3	S	0	NO	F	3	Val	plus
M15	0.1443	s0.F3	S	0	NO	F	3	Val	minus
M16	0.1328	s0.F3	S	0	NO	F	3	Val	minus
M19	0.1555	s0.F3	S	0	NO	F	3	Val	minus
M24	0.1961	s0.F3	S	0	NO	F	3	Val	minus
M25	0.1663	s0.F3	S	0	NO	F	3	Val	minus
M30	0.1242	s0.F3	S	0	NO	F	3	Val	minus
M32	0.1155	s0.F3	S	0	NO	F	3	Val	minus
M33	0.099	s0.F3	S	0	NO	F	3	Val	minus
M36	0.1282	s0.F3	S	0	NO	F	3	Val	minus
M41	0.1553	s0.F3	S	0	NO	F	3	Val	minus
M7	0.1161	s0.F4	S	0	NO	F	4	Met	plus
M8	0.1435	s0.F4	S	0	NO	F	4	Met	plus
M10	0.1863	s0.F4	S	0	NO	F	4	Met	plus
M13	0.1458	s0.F4	S	0	NO	F	4	Met	plus
M26	0.1253	s0.F4	S	0	NO	F	4	Met	plus
M27	0.1854	s0.F4	S	0	NO	F	4	Met	plus
M34	0.1406	s0.F4	S	0	NO	F	4	Met	plus
M2	0.2155	s0.F4	S	0	NO	F	4	Met	minus
M3	0.1703	s0.F4	S	0	NO	F	4	Met	minus
M4	0.1527	s0.F4	S	0	NO	F	4	Met	minus
M5	0.1321	s0.F4	S	0	NO	F	4	Met	minus
M6	0.1795	s0.F4	S	0	NO	F	4	Met	minus
M14	0.1887	s0.F4	S	0	NO	F	4	Met	minus
M29	0.1534	s0.F4	S	0	NO	F	4	Met	minus
M35	0.1126	s0.F4	S	0	NO	F	4	Met	minus
M37	0.1061	s0.F4	S	0	NO	F	4	Met	minus
M9	0.1233	s0.F4	S	0	NO	F	4	Val	plus
M17	0.2053	s0.F4	S	0	NO	F	4	Val	plus
M18	0.1465	s0.F4	S	0	NO	F	4	Val	plus
M21	0.1641	s0.F4	S	0	NO	F	4	Val	plus
M40	0.1686	s0.F4	S	0	NO	F	4	Val	plus
M42	0.0957	s0.F4	S	0	NO	F	4	Val	plus
M44	0.1345	s0.F4	S	0	NO	F	4	Val	plus
M15	0.1238	s0.F4	S	0	NO	F	4	Val	minus
M16	0.1559	s0.F4	S	0	NO	F	4	Val	minus
M19	0.156	s0.F4	S	0	NO	F	4	Val	minus
M24	0.1937	s0.F4	S	0	NO	F	4	Val	minus
M25	0.1658	s0.F4	S	0	NO	F	4	Val	minus
M30	0.1412	s0.F4	S	0	NO	F	4	Val	minus
M32	0.1023	s0.F4	S	0	NO	F	4	Val	minus
M33	0.1026	s0.F4	S	0	NO	F	4	Val	minus
M36	0.1451	s0.F4	S	0	NO	F	4	Val	minus
M41	0.1969	s0.F4	S	0	NO	F	4	Val	minus
M7	0.1174	s0.FC3	S	0	NO	FC	3	Met	plus
M8	0.1475	s0.FC3	S	0	NO	FC	3	Met	plus
M10	0.1864	s0.FC3	S	0	NO	FC	3	Met	plus
M13	0.1399	s0.FC3	S	0	NO	FC	3	Met	plus
M26	0.1295	s0.FC3	S	0	NO	FC	3	Met	plus
M27	0.1795	s0.FC3	S	0	NO	FC	3	Met	plus
M34	0.1363	s0.FC3	S	0	NO	FC	3	Met	plus
M2	0.2003	s0.FC3	S	0	NO	FC	3	Met	minus
M3	0.1838	s0.FC3	S	0	NO	FC	3	Met	minus
M4	0.1747	s0.FC3	S	0	NO	FC	3	Met	minus
M5	0.1246	s0.FC3	S	0	NO	FC	3	Met	minus
M6	0.1826	s0.FC3	S	0	NO	FC	3	Met	minus
M14	0.218	s0.FC3	S	0	NO	FC	3	Met	minus
M29	0.1562	s0.FC3	S	0	NO	FC	3	Met	minus
M35	0.1138	s0.FC3	S	0	NO	FC	3	Met	minus
M37	0.1061	s0.FC3	S	0	NO	FC	3	Met	minus
M9	0.1265	s0.FC3	S	0	NO	FC	3	Val	plus
M17	0.1926	s0.FC3	S	0	NO	FC	3	Val	plus
M18	0.1514	s0.FC3	S	0	NO	FC	3	Val	plus
M21	0.1636	s0.FC3	S	0	NO	FC	3	Val	plus
M40	0.1675	s0.FC3	S	0	NO	FC	3	Val	plus
M42	0.091	s0.FC3	S	0	NO	FC	3	Val	plus
M44	0.124	s0.FC3	S	0	NO	FC	3	Val	plus
M15	0.1379	s0.FC3	S	0	NO	FC	3	Val	minus
M16	0.1517	s0.FC3	S	0	NO	FC	3	Val	minus
M19	0.1572	s0.FC3	S	0	NO	FC	3	Val	minus
M24	0.1988	s0.FC3	S	0	NO	FC	3	Val	minus
M25	0.1636	s0.FC3	S	0	NO	FC	3	Val	minus
M30	0.1317	s0.FC3	S	0	NO	FC	3	Val	minus
M32	0.1489	s0.FC3	S	0	NO	FC	3	Val	minus
M33	0.1021	s0.FC3	S	0	NO	FC	3	Val	minus
M36	0.1237	s0.FC3	S	0	NO	FC	3	Val	minus
M41	0.1644	s0.FC3	S	0	NO	FC	3	Val	minus
M7	0.1248	s0.FC4	S	0	NO	FC	4	Met	plus
M8	0.1423	s0.FC4	S	0	NO	FC	4	Met	plus
M10	0.1806	s0.FC4	S	0	NO	FC	4	Met	plus
M13	0.1439	s0.FC4	S	0	NO	FC	4	Met	plus
M26	0.1282	s0.FC4	S	0	NO	FC	4	Met	plus
M27	0.1698	s0.FC4	S	0	NO	FC	4	Met	plus
M34	0.1346	s0.FC4	S	0	NO	FC	4	Met	plus
M2	0.21	s0.FC4	S	0	NO	FC	4	Met	minus
M3	0.1929	s0.FC4	S	0	NO	FC	4	Met	minus
M4	0.174	s0.FC4	S	0	NO	FC	4	Met	minus
M5	0.1415	s0.FC4	S	0	NO	FC	4	Met	minus
M6	0.1787	s0.FC4	S	0	NO	FC	4	Met	minus
M14	0.2009	s0.FC4	S	0	NO	FC	4	Met	minus
M29	0.156	s0.FC4	S	0	NO	FC	4	Met	minus
M35	0.1149	s0.FC4	S	0	NO	FC	4	Met	minus
M37	0.1051	s0.FC4	S	0	NO	FC	4	Met	minus
M9	0.1267	s0.FC4	S	0	NO	FC	4	Val	plus
M17	0.1912	s0.FC4	S	0	NO	FC	4	Val	plus
M18	0.1286	s0.FC4	S	0	NO	FC	4	Val	plus
M21	0.165	s0.FC4	S	0	NO	FC	4	Val	plus
M40	0.1361	s0.FC4	S	0	NO	FC	4	Val	plus
M42	0.0967	s0.FC4	S	0	NO	FC	4	Val	plus
M44	0.1342	s0.FC4	S	0	NO	FC	4	Val	plus
M15	0.1472	s0.FC4	S	0	NO	FC	4	Val	minus
M16	0.1274	s0.FC4	S	0	NO	FC	4	Val	minus
M19	0.1555	s0.FC4	S	0	NO	FC	4	Val	minus
M24	0.1879	s0.FC4	S	0	NO	FC	4	Val	minus
M25	0.1665	s0.FC4	S	0	NO	FC	4	Val	minus
M30	0.1167	s0.FC4	S	0	NO	FC	4	Val	minus
M32	0.1563	s0.FC4	S	0	NO	FC	4	Val	minus
M33	0.0986	s0.FC4	S	0	NO	FC	4	Val	minus
M36	0.1264	s0.FC4	S	0	NO	FC	4	Val	minus
M41	0.1718	s0.FC4	S	0	NO	FC	4	Val	minus
M7	0.1195	s0.FCZ	S	0	NO	FC	Z	Met	plus
M8	0.1411	s0.FCZ	S	0	NO	FC	Z	Met	plus
M10	0.1847	s0.FCZ	S	0	NO	FC	Z	Met	plus
M13	0.1465	s0.FCZ	S	0	NO	FC	Z	Met	plus
M26	0.1271	s0.FCZ	S	0	NO	FC	Z	Met	plus
M27	0.1642	s0.FCZ	S	0	NO	FC	Z	Met	plus
M34	0.1294	s0.FCZ	S	0	NO	FC	Z	Met	plus
M2	0.201	s0.FCZ	S	0	NO	FC	Z	Met	minus
M3	0.1876	s0.FCZ	S	0	NO	FC	Z	Met	minus
M4	0.1748	s0.FCZ	S	0	NO	FC	Z	Met	minus
M5	0.1283	s0.FCZ	S	0	NO	FC	Z	Met	minus
M6	0.1937	s0.FCZ	S	0	NO	FC	Z	Met	minus
M14	0.2162	s0.FCZ	S	0	NO	FC	Z	Met	minus
M29	0.1624	s0.FCZ	S	0	NO	FC	Z	Met	minus
M35	0.1108	s0.FCZ	S	0	NO	FC	Z	Met	minus
M37	0.106	s0.FCZ	S	0	NO	FC	Z	Met	minus
M9	0.1225	s0.FCZ	S	0	NO	FC	Z	Val	plus
M17	0.1698	s0.FCZ	S	0	NO	FC	Z	Val	plus
M18	0.1763	s0.FCZ	S	0	NO	FC	Z	Val	plus
M21	0.1652	s0.FCZ	S	0	NO	FC	Z	Val	plus
M40	0.1673	s0.FCZ	S	0	NO	FC	Z	Val	plus
M42	0.0911	s0.FCZ	S	0	NO	FC	Z	Val	plus
M44	0.1252	s0.FCZ	S	0	NO	FC	Z	Val	plus
M15	0.1311	s0.FCZ	S	0	NO	FC	Z	Val	minus
M16	0.1366	s0.FCZ	S	0	NO	FC	Z	Val	minus
M19	0.1581	s0.FCZ	S	0	NO	FC	Z	Val	minus
M24	0.2008	s0.FCZ	S	0	NO	FC	Z	Val	minus
M25	0.1658	s0.FCZ	S	0	NO	FC	Z	Val	minus
M30	0.1331	s0.FCZ	S	0	NO	FC	Z	Val	minus
M32	0.139	s0.FCZ	S	0	NO	FC	Z	Val	minus
M33	0.1019	s0.FCZ	S	0	NO	FC	Z	Val	minus
M36	0.1238	s0.FCZ	S	0	NO	FC	Z	Val	minus
M41	0.138	s0.FCZ	S	0	NO	FC	Z	Val	minus
M7	0.1168	s0.FZ	S	0	NO	F	Z	Met	plus
M8	0.1461	s0.FZ	S	0	NO	F	Z	Met	plus
M10	0.1817	s0.FZ	S	0	NO	F	Z	Met	plus
M13	0.1415	s0.FZ	S	0	NO	F	Z	Met	plus
M26	0.1313	s0.FZ	S	0	NO	F	Z	Met	plus
M27	0.1857	s0.FZ	S	0	NO	F	Z	Met	plus
M34	0.1444	s0.FZ	S	0	NO	F	Z	Met	plus
M2	0.218	s0.FZ	S	0	NO	F	Z	Met	minus
M3	0.1895	s0.FZ	S	0	NO	F	Z	Met	minus
M4	0.1554	s0.FZ	S	0	NO	F	Z	Met	minus
M5	0.156	s0.FZ	S	0	NO	F	Z	Met	minus
M6	0.1669	s0.FZ	S	0	NO	F	Z	Met	minus
M14	0.2057	s0.FZ	S	0	NO	F	Z	Met	minus
M29	0.1494	s0.FZ	S	0	NO	F	Z	Met	minus
M35	0.1101	s0.FZ	S	0	NO	F	Z	Met	minus
M37	0.1046	s0.FZ	S	0	NO	F	Z	Met	minus
M9	0.1286	s0.FZ	S	0	NO	F	Z	Val	plus
M17	0.1959	s0.FZ	S	0	NO	F	Z	Val	plus
M18	0.1257	s0.FZ	S	0	NO	F	Z	Val	plus
M21	0.1634	s0.FZ	S	0	NO	F	Z	Val	plus
M40	0.1761	s0.FZ	S	0	NO	F	Z	Val	plus
M42	0.0934	s0.FZ	S	0	NO	F	Z	Val	plus
M44	0.1369	s0.FZ	S	0	NO	F	Z	Val	plus
M15	0.1394	s0.FZ	S	0	NO	F	Z	Val	minus
M16	0.1328	s0.FZ	S	0	NO	F	Z	Val	minus
M19	0.1557	s0.FZ	S	0	NO	F	Z	Val	minus
M24	0.1842	s0.FZ	S	0	NO	F	Z	Val	minus
M25	0.1652	s0.FZ	S	0	NO	F	Z	Val	minus
M30	0.1367	s0.FZ	S	0	NO	F	Z	Val	minus
M32	0.1357	s0.FZ	S	0	NO	F	Z	Val	minus
M33	0.1017	s0.FZ	S	0	NO	F	Z	Val	minus
M36	0.115	s0.FZ	S	0	NO	F	Z	Val	minus
M41	0.1849	s0.FZ	S	0	NO	F	Z	Val	minus
M7	0.1188	s0.P3	S	0	NO	P	3	Met	plus
M8	0.1358	s0.P3	S	0	NO	P	3	Met	plus
M10	0.1931	s0.P3	S	0	NO	P	3	Met	plus
M13	0.1519	s0.P3	S	0	NO	P	3	Met	plus
M26	0.129	s0.P3	S	0	NO	P	3	Met	plus
M27	0.1709	s0.P3	S	0	NO	P	3	Met	plus
M34	0.1314	s0.P3	S	0	NO	P	3	Met	plus
M2	0.1765	s0.P3	S	0	NO	P	3	Met	minus
M3	0.1584	s0.P3	S	0	NO	P	3	Met	minus
M4	0.1648	s0.P3	S	0	NO	P	3	Met	minus
M5	0.1266	s0.P3	S	0	NO	P	3	Met	minus
M6	0.1663	s0.P3	S	0	NO	P	3	Met	minus
M14	0.1981	s0.P3	S	0	NO	P	3	Met	minus
M29	0.1596	s0.P3	S	0	NO	P	3	Met	minus
M35	0.1028	s0.P3	S	0	NO	P	3	Met	minus
M37	0.1072	s0.P3	S	0	NO	P	3	Met	minus
M9	0.113	s0.P3	S	0	NO	P	3	Val	plus
M17	0.195	s0.P3	S	0	NO	P	3	Val	plus
M18	0.1869	s0.P3	S	0	NO	P	3	Val	plus
M21	0.1621	s0.P3	S	0	NO	P	3	Val	plus
M40	0.1642	s0.P3	S	0	NO	P	3	Val	plus
M42	0.0932	s0.P3	S	0	NO	P	3	Val	plus
M44	0.1198	s0.P3	S	0	NO	P	3	Val	plus
M15	0.1108	s0.P3	S	0	NO	P	3	Val	minus
M16	0.1526	s0.P3	S	0	NO	P	3	Val	minus
M19	0.1578	s0.P3	S	0	NO	P	3	Val	minus
M24	0.2041	s0.P3	S	0	NO	P	3	Val	minus
M25	0.1665	s0.P3	S	0	NO	P	3	Val	minus
M30	0.1309	s0.P3	S	0	NO	P	3	Val	minus
M32	0.1012	s0.P3	S	0	NO	P	3	Val	minus
M33	0.1023	s0.P3	S	0	NO	P	3	Val	minus
M36	0.1332	s0.P3	S	0	NO	P	3	Val	minus
M41	0.1205	s0.P3	S	0	NO	P	3	Val	minus
M7	0.1234	s0.P4	S	0	NO	P	4	Met	plus
M8	0.135	s0.P4	S	0	NO	P	4	Met	plus
M10	0.2038	s0.P4	S	0	NO	P	4	Met	plus
M13	0.1437	s0.P4	S	0	NO	P	4	Met	plus
M26	0.1284	s0.P4	S	0	NO	P	4	Met	plus
M27	0.1779	s0.P4	S	0	NO	P	4	Met	plus
M34	0.1308	s0.P4	S	0	NO	P	4	Met	plus
M2	0.2008	s0.P4	S	0	NO	P	4	Met	minus
M3	0.1871	s0.P4	S	0	NO	P	4	Met	minus
M4	0.1717	s0.P4	S	0	NO	P	4	Met	minus
M5	0.1219	s0.P4	S	0	NO	P	4	Met	minus
M6	0.1825	s0.P4	S	0	NO	P	4	Met	minus
M14	0.1916	s0.P4	S	0	NO	P	4	Met	minus
M29	0.1574	s0.P4	S	0	NO	P	4	Met	minus
M35	0.1037	s0.P4	S	0	NO	P	4	Met	minus
M37	0.1077	s0.P4	S	0	NO	P	4	Met	minus
M9	0.1293	s0.P4	S	0	NO	P	4	Val	plus
M17	0.1965	s0.P4	S	0	NO	P	4	Val	plus
M18	0.1606	s0.P4	S	0	NO	P	4	Val	plus
M21	0.1629	s0.P4	S	0	NO	P	4	Val	plus
M40	0.1662	s0.P4	S	0	NO	P	4	Val	plus
M42	0.0938	s0.P4	S	0	NO	P	4	Val	plus
M44	0.1216	s0.P4	S	0	NO	P	4	Val	plus
M15	0.1302	s0.P4	S	0	NO	P	4	Val	minus
M16	0.1589	s0.P4	S	0	NO	P	4	Val	minus
M19	0.1595	s0.P4	S	0	NO	P	4	Val	minus
M24	0.1994	s0.P4	S	0	NO	P	4	Val	minus
M25	0.1655	s0.P4	S	0	NO	P	4	Val	minus
M30	0.1331	s0.P4	S	0	NO	P	4	Val	minus
M32	0.1235	s0.P4	S	0	NO	P	4	Val	minus
M33	0.1021	s0.P4	S	0	NO	P	4	Val	minus
M36	0.1431	s0.P4	S	0	NO	P	4	Val	minus
M41	0.1711	s0.P4	S	0	NO	P	4	Val	minus
M7	0.1314	s0.PO3	S	0	NO	PO	3	Met	plus
M8	0.1345	s0.PO3	S	0	NO	PO	3	Met	plus
M10	0.2168	s0.PO3	S	0	NO	PO	3	Met	plus
M13	0.1556	s0.PO3	S	0	NO	PO	3	Met	plus
M26	0.1295	s0.PO3	S	0	NO	PO	3	Met	plus
M27	0.1732	s0.PO3	S	0	NO	PO	3	Met	plus
M34	0.1282	s0.PO3	S	0	NO	PO	3	Met	plus
M2	0.1998	s0.PO3	S	0	NO	PO	3	Met	minus
M3	0.1794	s0.PO3	S	0	NO	PO	3	Met	minus
M4	0.1526	s0.PO3	S	0	NO	PO	3	Met	minus
M5	0.1243	s0.PO3	S	0	NO	PO	3	Met	minus
M6	0.161	s0.PO3	S	0	NO	PO	3	Met	minus
M14	0.2337	s0.PO3	S	0	NO	PO	3	Met	minus
M29	0.1594	s0.PO3	S	0	NO	PO	3	Met	minus
M35	0.1092	s0.PO3	S	0	NO	PO	3	Met	minus
M37	0.1086	s0.PO3	S	0	NO	PO	3	Met	minus
M9	0.123	s0.PO3	S	0	NO	PO	3	Val	plus
M17	0.191	s0.PO3	S	0	NO	PO	3	Val	plus
M18	0.1946	s0.PO3	S	0	NO	PO	3	Val	plus
M21	0.1431	s0.PO3	S	0	NO	PO	3	Val	plus
M40	0.1691	s0.PO3	S	0	NO	PO	3	Val	plus
M42	0.099	s0.PO3	S	0	NO	PO	3	Val	plus
M44	0.1219	s0.PO3	S	0	NO	PO	3	Val	plus
M15	0.1105	s0.PO3	S	0	NO	PO	3	Val	minus
M16	0.16	s0.PO3	S	0	NO	PO	3	Val	minus
M19	0.1562	s0.PO3	S	0	NO	PO	3	Val	minus
M24	0.2013	s0.PO3	S	0	NO	PO	3	Val	minus
M25	0.1645	s0.PO3	S	0	NO	PO	3	Val	minus
M30	0.1283	s0.PO3	S	0	NO	PO	3	Val	minus
M32	0.1054	s0.PO3	S	0	NO	PO	3	Val	minus
M33	0.1013	s0.PO3	S	0	NO	PO	3	Val	minus
M36	0.1411	s0.PO3	S	0	NO	PO	3	Val	minus
M41	0.1386	s0.PO3	S	0	NO	PO	3	Val	minus
M7	0.1337	s0.PO4	S	0	NO	PO	4	Met	plus
M8	0.1261	s0.PO4	S	0	NO	PO	4	Met	plus
M10	0.2395	s0.PO4	S	0	NO	PO	4	Met	plus
M13	0.1386	s0.PO4	S	0	NO	PO	4	Met	plus
M26	0.131	s0.PO4	S	0	NO	PO	4	Met	plus
M27	0.1785	s0.PO4	S	0	NO	PO	4	Met	plus
M34	0.133	s0.PO4	S	0	NO	PO	4	Met	plus
M2	0.1996	s0.PO4	S	0	NO	PO	4	Met	minus
M3	0.1807	s0.PO4	S	0	NO	PO	4	Met	minus
M4	0.167	s0.PO4	S	0	NO	PO	4	Met	minus
M5	0.1214	s0.PO4	S	0	NO	PO	4	Met	minus
M6	0.1632	s0.PO4	S	0	NO	PO	4	Met	minus
M14	0.2107	s0.PO4	S	0	NO	PO	4	Met	minus
M29	0.156	s0.PO4	S	0	NO	PO	4	Met	minus
M35	0.0965	s0.PO4	S	0	NO	PO	4	Met	minus
M37	0.1092	s0.PO4	S	0	NO	PO	4	Met	minus
M9	0.129	s0.PO4	S	0	NO	PO	4	Val	plus
M17	0.1994	s0.PO4	S	0	NO	PO	4	Val	plus
M18	0.1948	s0.PO4	S	0	NO	PO	4	Val	plus
M21	0.1537	s0.PO4	S	0	NO	PO	4	Val	plus
M40	0.1612	s0.PO4	S	0	NO	PO	4	Val	plus
M42	0.1023	s0.PO4	S	0	NO	PO	4	Val	plus
M44	0.1214	s0.PO4	S	0	NO	PO	4	Val	plus
M15	0.1252	s0.PO4	S	0	NO	PO	4	Val	minus
M16	0.1583	s0.PO4	S	0	NO	PO	4	Val	minus
M19	0.1572	s0.PO4	S	0	NO	PO	4	Val	minus
M24	0.1984	s0.PO4	S	0	NO	PO	4	Val	minus
M25	0.1652	s0.PO4	S	0	NO	PO	4	Val	minus
M30	0.1297	s0.PO4	S	0	NO	PO	4	Val	minus
M32	0.1193	s0.PO4	S	0	NO	PO	4	Val	minus
M33	0.1014	s0.PO4	S	0	NO	PO	4	Val	minus
M36	0.1153	s0.PO4	S	0	NO	PO	4	Val	minus
M41	0.1567	s0.PO4	S	0	NO	PO	4	Val	minus
M7	0.1372	s0.POZ	S	0	NO	PO	Z	Met	plus
M8	0.1331	s0.POZ	S	0	NO	PO	Z	Met	plus
M10	0.1618	s0.POZ	S	0	NO	PO	Z	Met	plus
M13	0.1445	s0.POZ	S	0	NO	PO	Z	Met	plus
M26	0.1296	s0.POZ	S	0	NO	PO	Z	Met	plus
M27	0.1832	s0.POZ	S	0	NO	PO	Z	Met	plus
M34	0.135	s0.POZ	S	0	NO	PO	Z	Met	plus
M2	0.2064	s0.POZ	S	0	NO	PO	Z	Met	minus
M3	0.1694	s0.POZ	S	0	NO	PO	Z	Met	minus
M4	0.1875	s0.POZ	S	0	NO	PO	Z	Met	minus
M5	0.1211	s0.POZ	S	0	NO	PO	Z	Met	minus
M6	0.1553	s0.POZ	S	0	NO	PO	Z	Met	minus
M14	0.1899	s0.POZ	S	0	NO	PO	Z	Met	minus
M29	0.1588	s0.POZ	S	0	NO	PO	Z	Met	minus
M35	0.0995	s0.POZ	S	0	NO	PO	Z	Met	minus
M37	0.1093	s0.POZ	S	0	NO	PO	Z	Met	minus
M9	0.1303	s0.POZ	S	0	NO	PO	Z	Val	plus
M17	0.1981	s0.POZ	S	0	NO	PO	Z	Val	plus
M18	0.185	s0.POZ	S	0	NO	PO	Z	Val	plus
M21	0.1498	s0.POZ	S	0	NO	PO	Z	Val	plus
M40	0.1694	s0.POZ	S	0	NO	PO	Z	Val	plus
M42	0.1014	s0.POZ	S	0	NO	PO	Z	Val	plus
M44	0.1229	s0.POZ	S	0	NO	PO	Z	Val	plus
M15	0.1093	s0.POZ	S	0	NO	PO	Z	Val	minus
M16	0.1593	s0.POZ	S	0	NO	PO	Z	Val	minus
M19	0.1569	s0.POZ	S	0	NO	PO	Z	Val	minus
M24	0.198	s0.POZ	S	0	NO	PO	Z	Val	minus
M25	0.1653	s0.POZ	S	0	NO	PO	Z	Val	minus
M30	0.1308	s0.POZ	S	0	NO	PO	Z	Val	minus
M32	0.0995	s0.POZ	S	0	NO	PO	Z	Val	minus
M33	0.097	s0.POZ	S	0	NO	PO	Z	Val	minus
M36	0.1796	s0.POZ	S	0	NO	PO	Z	Val	minus
M41	0.1714	s0.POZ	S	0	NO	PO	Z	Val	minus
M7	0.1384	s0.PZ	S	0	NO	P	Z	Met	plus
M8	0.1399	s0.PZ	S	0	NO	P	Z	Met	plus
M10	0.1985	s0.PZ	S	0	NO	P	Z	Met	plus
M13	0.1473	s0.PZ	S	0	NO	P	Z	Met	plus
M26	0.1266	s0.PZ	S	0	NO	P	Z	Met	plus
M27	0.1839	s0.PZ	S	0	NO	P	Z	Met	plus
M34	0.1337	s0.PZ	S	0	NO	P	Z	Met	plus
M2	0.2115	s0.PZ	S	0	NO	P	Z	Met	minus
M3	0.1801	s0.PZ	S	0	NO	P	Z	Met	minus
M4	0.1652	s0.PZ	S	0	NO	P	Z	Met	minus
M5	0.1225	s0.PZ	S	0	NO	P	Z	Met	minus
M6	0.1952	s0.PZ	S	0	NO	P	Z	Met	minus
M14	0.1765	s0.PZ	S	0	NO	P	Z	Met	minus
M29	0.1578	s0.PZ	S	0	NO	P	Z	Met	minus
M35	0.1119	s0.PZ	S	0	NO	P	Z	Met	minus
M37	0.1082	s0.PZ	S	0	NO	P	Z	Met	minus
M9	0.1212	s0.PZ	S	0	NO	P	Z	Val	plus
M17	0.2074	s0.PZ	S	0	NO	P	Z	Val	plus
M18	0.1687	s0.PZ	S	0	NO	P	Z	Val	plus
M21	0.1637	s0.PZ	S	0	NO	P	Z	Val	plus
M40	0.1795	s0.PZ	S	0	NO	P	Z	Val	plus
M42	0.0948	s0.PZ	S	0	NO	P	Z	Val	plus
M44	0.1235	s0.PZ	S	0	NO	P	Z	Val	plus
M15	0.1087	s0.PZ	S	0	NO	P	Z	Val	minus
M16	0.1599	s0.PZ	S	0	NO	P	Z	Val	minus
M19	0.1588	s0.PZ	S	0	NO	P	Z	Val	minus
M24	0.1996	s0.PZ	S	0	NO	P	Z	Val	minus
M25	0.1653	s0.PZ	S	0	NO	P	Z	Val	minus
M30	0.1453	s0.PZ	S	0	NO	P	Z	Val	minus
M32	0.1014	s0.PZ	S	0	NO	P	Z	Val	minus
M33	0.1017	s0.PZ	S	0	NO	P	Z	Val	minus
M36	0.1558	s0.PZ	S	0	NO	P	Z	Val	minus
M41	0.1795	s0.PZ	S	0	NO	P	Z	Val	minus
M7	0.1843	s1.C3	S	1	SI	C	3	Met	plus
M8	0.1245	s1.C3	S	1	SI	C	3	Met	plus
M10	0.1556	s1.C3	S	1	SI	C	3	Met	plus
M13	0.1391	s1.C3	S	1	SI	C	3	Met	plus
M26	0.1995	s1.C3	S	1	SI	C	3	Met	plus
M27	0.1601	s1.C3	S	1	SI	C	3	Met	plus
M34	0.1247	s1.C3	S	1	SI	C	3	Met	plus
M2	0.1553	s1.C3	S	1	SI	C	3	Met	minus
M3	0.1688	s1.C3	S	1	SI	C	3	Met	minus
M4	0.1693	s1.C3	S	1	SI	C	3	Met	minus
M5	0.189	s1.C3	S	1	SI	C	3	Met	minus
M6	0.1181	s1.C3	S	1	SI	C	3	Met	minus
M14	0.1063	s1.C3	S	1	SI	C	3	Met	minus
M29	0.2502	s1.C3	S	1	SI	C	3	Met	minus
M35	0.1844	s1.C3	S	1	SI	C	3	Met	minus
M37	0.1358	s1.C3	S	1	SI	C	3	Met	minus
M9	0.1242	s1.C3	S	1	SI	C	3	Val	plus
M17	0.1503	s1.C3	S	1	SI	C	3	Val	plus
M18	0.125	s1.C3	S	1	SI	C	3	Val	plus
M21	0.1557	s1.C3	S	1	SI	C	3	Val	plus
M40	0.1688	s1.C3	S	1	SI	C	3	Val	plus
M42	0.0991	s1.C3	S	1	SI	C	3	Val	plus
M44	0.1053	s1.C3	S	1	SI	C	3	Val	plus
M15	0.092	s1.C3	S	1	SI	C	3	Val	minus
M16	0.1727	s1.C3	S	1	SI	C	3	Val	minus
M19	0.1353	s1.C3	S	1	SI	C	3	Val	minus
M24	0.1221	s1.C3	S	1	SI	C	3	Val	minus
M25	0.1572	s1.C3	S	1	SI	C	3	Val	minus
M30	0.1722	s1.C3	S	1	SI	C	3	Val	minus
M32	0.1397	s1.C3	S	1	SI	C	3	Val	minus
M33	0.0761	s1.C3	S	1	SI	C	3	Val	minus
M36	0.1242	s1.C3	S	1	SI	C	3	Val	minus
M41	0.0892	s1.C3	S	1	SI	C	3	Val	minus
M7	0.2242	s1.C4	S	1	SI	C	4	Met	plus
M8	0.1166	s1.C4	S	1	SI	C	4	Met	plus
M10	0.1721	s1.C4	S	1	SI	C	4	Met	plus
M13	0.1375	s1.C4	S	1	SI	C	4	Met	plus
M26	0.1958	s1.C4	S	1	SI	C	4	Met	plus
M27	0.1552	s1.C4	S	1	SI	C	4	Met	plus
M34	0.1135	s1.C4	S	1	SI	C	4	Met	plus
M2	0.1295	s1.C4	S	1	SI	C	4	Met	minus
M3	0.1794	s1.C4	S	1	SI	C	4	Met	minus
M4	0.1371	s1.C4	S	1	SI	C	4	Met	minus
M5	0.1837	s1.C4	S	1	SI	C	4	Met	minus
M6	0.115	s1.C4	S	1	SI	C	4	Met	minus
M14	0.1552	s1.C4	S	1	SI	C	4	Met	minus
M29	0.2821	s1.C4	S	1	SI	C	4	Met	minus
M35	0.1885	s1.C4	S	1	SI	C	4	Met	minus
M37	0.16	s1.C4	S	1	SI	C	4	Met	minus
M9	0.1669	s1.C4	S	1	SI	C	4	Val	plus
M17	0.1574	s1.C4	S	1	SI	C	4	Val	plus
M18	0.1182	s1.C4	S	1	SI	C	4	Val	plus
M21	0.1636	s1.C4	S	1	SI	C	4	Val	plus
M40	0.149	s1.C4	S	1	SI	C	4	Val	plus
M42	0.0876	s1.C4	S	1	SI	C	4	Val	plus
M44	0.1366	s1.C4	S	1	SI	C	4	Val	plus
M15	0.0857	s1.C4	S	1	SI	C	4	Val	minus
M16	0.185	s1.C4	S	1	SI	C	4	Val	minus
M19	0.1426	s1.C4	S	1	SI	C	4	Val	minus
M24	0.1141	s1.C4	S	1	SI	C	4	Val	minus
M25	0.1759	s1.C4	S	1	SI	C	4	Val	minus
M30	0.1687	s1.C4	S	1	SI	C	4	Val	minus
M32	0.133	s1.C4	S	1	SI	C	4	Val	minus
M33	0.1035	s1.C4	S	1	SI	C	4	Val	minus
M36	0.1093	s1.C4	S	1	SI	C	4	Val	minus
M41	0.118	s1.C4	S	1	SI	C	4	Val	minus
M7	0.2147	s1.CP3	S	1	SI	CP	3	Met	plus
M8	0.1806	s1.CP3	S	1	SI	CP	3	Met	plus
M10	0.1698	s1.CP3	S	1	SI	CP	3	Met	plus
M13	0.138	s1.CP3	S	1	SI	CP	3	Met	plus
M26	0.1886	s1.CP3	S	1	SI	CP	3	Met	plus
M27	0.1557	s1.CP3	S	1	SI	CP	3	Met	plus
M34	0.1185	s1.CP3	S	1	SI	CP	3	Met	plus
M2	0.1309	s1.CP3	S	1	SI	CP	3	Met	minus
M3	0.1625	s1.CP3	S	1	SI	CP	3	Met	minus
M4	0.1433	s1.CP3	S	1	SI	CP	3	Met	minus
M5	0.1693	s1.CP3	S	1	SI	CP	3	Met	minus
M6	0.0987	s1.CP3	S	1	SI	CP	3	Met	minus
M14	0.1456	s1.CP3	S	1	SI	CP	3	Met	minus
M29	0.2866	s1.CP3	S	1	SI	CP	3	Met	minus
M35	0.1902	s1.CP3	S	1	SI	CP	3	Met	minus
M37	0.1595	s1.CP3	S	1	SI	CP	3	Met	minus
M9	0.1235	s1.CP3	S	1	SI	CP	3	Val	plus
M17	0.1459	s1.CP3	S	1	SI	CP	3	Val	plus
M18	0.1167	s1.CP3	S	1	SI	CP	3	Val	plus
M21	0.1605	s1.CP3	S	1	SI	CP	3	Val	plus
M40	0.1519	s1.CP3	S	1	SI	CP	3	Val	plus
M42	0.0806	s1.CP3	S	1	SI	CP	3	Val	plus
M44	0.1411	s1.CP3	S	1	SI	CP	3	Val	plus
M15	0.1004	s1.CP3	S	1	SI	CP	3	Val	minus
M16	0.1795	s1.CP3	S	1	SI	CP	3	Val	minus
M19	0.1448	s1.CP3	S	1	SI	CP	3	Val	minus
M24	0.12	s1.CP3	S	1	SI	CP	3	Val	minus
M25	0.184	s1.CP3	S	1	SI	CP	3	Val	minus
M30	0.1648	s1.CP3	S	1	SI	CP	3	Val	minus
M32	0.1216	s1.CP3	S	1	SI	CP	3	Val	minus
M33	0.1008	s1.CP3	S	1	SI	CP	3	Val	minus
M36	0.1122	s1.CP3	S	1	SI	CP	3	Val	minus
M41	0.1107	s1.CP3	S	1	SI	CP	3	Val	minus
M7	0.2086	s1.CP4	S	1	SI	CP	4	Met	plus
M8	0.1223	s1.CP4	S	1	SI	CP	4	Met	plus
M10	0.152	s1.CP4	S	1	SI	CP	4	Met	plus
M13	0.1411	s1.CP4	S	1	SI	CP	4	Met	plus
M26	0.1986	s1.CP4	S	1	SI	CP	4	Met	plus
M27	0.1523	s1.CP4	S	1	SI	CP	4	Met	plus
M34	0.1254	s1.CP4	S	1	SI	CP	4	Met	plus
M2	0.1502	s1.CP4	S	1	SI	CP	4	Met	minus
M3	0.1735	s1.CP4	S	1	SI	CP	4	Met	minus
M4	0.1486	s1.CP4	S	1	SI	CP	4	Met	minus
M5	0.1932	s1.CP4	S	1	SI	CP	4	Met	minus
M6	0.1122	s1.CP4	S	1	SI	CP	4	Met	minus
M14	0.1563	s1.CP4	S	1	SI	CP	4	Met	minus
M29	0.2784	s1.CP4	S	1	SI	CP	4	Met	minus
M35	0.1951	s1.CP4	S	1	SI	CP	4	Met	minus
M37	0.1437	s1.CP4	S	1	SI	CP	4	Met	minus
M9	0.1235	s1.CP4	S	1	SI	CP	4	Val	plus
M17	0.1537	s1.CP4	S	1	SI	CP	4	Val	plus
M18	0.1239	s1.CP4	S	1	SI	CP	4	Val	plus
M21	0.1533	s1.CP4	S	1	SI	CP	4	Val	plus
M40	0.1649	s1.CP4	S	1	SI	CP	4	Val	plus
M42	0.0852	s1.CP4	S	1	SI	CP	4	Val	plus
M44	0.1073	s1.CP4	S	1	SI	CP	4	Val	plus
M15	0.0984	s1.CP4	S	1	SI	CP	4	Val	minus
M16	0.1748	s1.CP4	S	1	SI	CP	4	Val	minus
M19	0.1571	s1.CP4	S	1	SI	CP	4	Val	minus
M24	0.0983	s1.CP4	S	1	SI	CP	4	Val	minus
M25	0.1747	s1.CP4	S	1	SI	CP	4	Val	minus
M30	0.1715	s1.CP4	S	1	SI	CP	4	Val	minus
M32	0.1443	s1.CP4	S	1	SI	CP	4	Val	minus
M33	0.0783	s1.CP4	S	1	SI	CP	4	Val	minus
M36	0.117	s1.CP4	S	1	SI	CP	4	Val	minus
M41	0.0989	s1.CP4	S	1	SI	CP	4	Val	minus
M7	0.1903	s1.CPZ	S	1	SI	CP	Z	Met	plus
M8	0.1164	s1.CPZ	S	1	SI	CP	Z	Met	plus
M10	0.1664	s1.CPZ	S	1	SI	CP	Z	Met	plus
M13	0.1391	s1.CPZ	S	1	SI	CP	Z	Met	plus
M26	0.1818	s1.CPZ	S	1	SI	CP	Z	Met	plus
M27	0.1513	s1.CPZ	S	1	SI	CP	Z	Met	plus
M34	0.1148	s1.CPZ	S	1	SI	CP	Z	Met	plus
M2	0.1408	s1.CPZ	S	1	SI	CP	Z	Met	minus
M3	0.1887	s1.CPZ	S	1	SI	CP	Z	Met	minus
M4	0.159	s1.CPZ	S	1	SI	CP	Z	Met	minus
M5	0.1735	s1.CPZ	S	1	SI	CP	Z	Met	minus
M6	0.0995	s1.CPZ	S	1	SI	CP	Z	Met	minus
M14	0.1476	s1.CPZ	S	1	SI	CP	Z	Met	minus
M29	0.2665	s1.CPZ	S	1	SI	CP	Z	Met	minus
M35	0.1908	s1.CPZ	S	1	SI	CP	Z	Met	minus
M37	0.1548	s1.CPZ	S	1	SI	CP	Z	Met	minus
M9	0.2111	s1.CPZ	S	1	SI	CP	Z	Val	plus
M17	0.1499	s1.CPZ	S	1	SI	CP	Z	Val	plus
M18	0.1179	s1.CPZ	S	1	SI	CP	Z	Val	plus
M21	0.161	s1.CPZ	S	1	SI	CP	Z	Val	plus
M40	0.167	s1.CPZ	S	1	SI	CP	Z	Val	plus
M42	0.0765	s1.CPZ	S	1	SI	CP	Z	Val	plus
M44	0.1437	s1.CPZ	S	1	SI	CP	Z	Val	plus
M15	0.099	s1.CPZ	S	1	SI	CP	Z	Val	minus
M16	0.1763	s1.CPZ	S	1	SI	CP	Z	Val	minus
M19	0.1413	s1.CPZ	S	1	SI	CP	Z	Val	minus
M24	0.1422	s1.CPZ	S	1	SI	CP	Z	Val	minus
M25	0.1905	s1.CPZ	S	1	SI	CP	Z	Val	minus
M30	0.1713	s1.CPZ	S	1	SI	CP	Z	Val	minus
M32	0.1507	s1.CPZ	S	1	SI	CP	Z	Val	minus
M33	0.0891	s1.CPZ	S	1	SI	CP	Z	Val	minus
M36	0.1421	s1.CPZ	S	1	SI	CP	Z	Val	minus
M41	0.0886	s1.CPZ	S	1	SI	CP	Z	Val	minus
M7	0.2129	s1.CZ	S	1	SI	C	Z	Met	plus
M8	0.1066	s1.CZ	S	1	SI	C	Z	Met	plus
M10	0.158	s1.CZ	S	1	SI	C	Z	Met	plus
M13	0.1375	s1.CZ	S	1	SI	C	Z	Met	plus
M26	0.1933	s1.CZ	S	1	SI	C	Z	Met	plus
M27	0.1403	s1.CZ	S	1	SI	C	Z	Met	plus
M34	0.1304	s1.CZ	S	1	SI	C	Z	Met	plus
M2	0.1425	s1.CZ	S	1	SI	C	Z	Met	minus
M3	0.1542	s1.CZ	S	1	SI	C	Z	Met	minus
M4	0.1694	s1.CZ	S	1	SI	C	Z	Met	minus
M5	0.2086	s1.CZ	S	1	SI	C	Z	Met	minus
M6	0.1112	s1.CZ	S	1	SI	C	Z	Met	minus
M14	0.1296	s1.CZ	S	1	SI	C	Z	Met	minus
M29	0.2869	s1.CZ	S	1	SI	C	Z	Met	minus
M35	0.1877	s1.CZ	S	1	SI	C	Z	Met	minus
M37	0.1467	s1.CZ	S	1	SI	C	Z	Met	minus
M9	0.1249	s1.CZ	S	1	SI	C	Z	Val	plus
M17	0.1771	s1.CZ	S	1	SI	C	Z	Val	plus
M18	0.1283	s1.CZ	S	1	SI	C	Z	Val	plus
M21	0.1573	s1.CZ	S	1	SI	C	Z	Val	plus
M40	0.1382	s1.CZ	S	1	SI	C	Z	Val	plus
M42	0.0737	s1.CZ	S	1	SI	C	Z	Val	plus
M44	0.096	s1.CZ	S	1	SI	C	Z	Val	plus
M15	0.1003	s1.CZ	S	1	SI	C	Z	Val	minus
M16	0.1721	s1.CZ	S	1	SI	C	Z	Val	minus
M19	0.1525	s1.CZ	S	1	SI	C	Z	Val	minus
M24	0.0884	s1.CZ	S	1	SI	C	Z	Val	minus
M25	0.1662	s1.CZ	S	1	SI	C	Z	Val	minus
M30	0.1872	s1.CZ	S	1	SI	C	Z	Val	minus
M32	0.1117	s1.CZ	S	1	SI	C	Z	Val	minus
M33	0.0919	s1.CZ	S	1	SI	C	Z	Val	minus
M36	0.1255	s1.CZ	S	1	SI	C	Z	Val	minus
M41	0.107	s1.CZ	S	1	SI	C	Z	Val	minus
M7	0.1881	s1.F3	S	1	SI	F	3	Met	plus
M8	0.099	s1.F3	S	1	SI	F	3	Met	plus
M10	0.178	s1.F3	S	1	SI	F	3	Met	plus
M13	0.1408	s1.F3	S	1	SI	F	3	Met	plus
M26	0.1749	s1.F3	S	1	SI	F	3	Met	plus
M27	0.1541	s1.F3	S	1	SI	F	3	Met	plus
M34	0.1158	s1.F3	S	1	SI	F	3	Met	plus
M2	0.1447	s1.F3	S	1	SI	F	3	Met	minus
M3	0.2142	s1.F3	S	1	SI	F	3	Met	minus
M4	0.156	s1.F3	S	1	SI	F	3	Met	minus
M5	0.1617	s1.F3	S	1	SI	F	3	Met	minus
M6	0.1017	s1.F3	S	1	SI	F	3	Met	minus
M14	0.1606	s1.F3	S	1	SI	F	3	Met	minus
M29	0.2805	s1.F3	S	1	SI	F	3	Met	minus
M35	0.1941	s1.F3	S	1	SI	F	3	Met	minus
M37	0.1652	s1.F3	S	1	SI	F	3	Met	minus
M9	0.1662	s1.F3	S	1	SI	F	3	Val	plus
M17	0.1421	s1.F3	S	1	SI	F	3	Val	plus
M18	0.1053	s1.F3	S	1	SI	F	3	Val	plus
[truncated: 377 more rows]
